# Supplementary material for: Electrical stimulation modulates Wnt signaling and regulates genes for the motor endplate and calcium binding in muscle of rats with spinal cord transection
Source: BMC Neurosci. 2013 Aug 2;14:81. doi: 10.1186/1471-2202-14-81 (PMC3735397; doi:10.1186/1471-2202-14-81)
Supplement: Additional file 1: Table S1 — Listing of significant genes when comparing expression for SCI and Sham-SCI groups where Group means are Log-base 2 of expression values for 3 animals per group. Table S2. Listing of significant genes altered by at least 1.5 fold when comparing SCI-ES 1 Day and SCI-Sham-ES where Group means are Log-base 2 of expression values. Table S3. Listing of significant genes altered by at least 1.5 fold when comparing SCI-ES 3 Days and SCI-Sham-ES where Group means are Log-base 2 of expression values. Table S4. Listing of significant genes altered by at least 1.5 fold when comparing SCI-ES 7 Days and SCI-Sham-ES where Group means are Log-base 2 of expression values. Table S5. Listing of significant genes altered by at least 1.5 fold when comparing OL-1 Day and Sham-OL 1 Day where Group means are Log-base 2 of expression values. Table S6. Listing of significant genes altered by at least 1.5 fold when comparing OL-3 Days and Sham-OL 3 Days where Group means are Log-base 2 of expression values. Table S7. Listing of significant genes altered by at least 1.5 fold when comparing OL-7 Days and Sham-OL 7 Days where Group means are Log-base 2 of expression values. [file 1471-2202-14-81-S1.xlsx]

## Sheet: Supplemental Table 1
Supplemental Table 1. Listing of significant genes when comparing expression for SCI and Sham-SCI groups where Group means are Log-base 2 of expression values for 3 animals per group.
			Means
SCI/Sham	GENE_SYMBOL	Gene Name	Sham-SCI	SCI-Sham ES
0.0849798	Srd5a2l2	steroid 5 alpha-reductase 2-like 2	9.91966	6.36292
0.0861733	RGD1561425	similar to RIKEN cDNA 4832428D23 gene	11.8395	8.30288
0.130417	Lgi1	leucine-rich, glioma inactivated 1	10.289	7.35021
0.14586	Bdh1	3-hydroxybutyrate dehydrogenase, type 1	9.28665	6.50931
0.156634	Ankrd2	ankyrin repeat domain 2 (stretch responsive muscle)	13.2402	10.5656
0.173056	Rrad	Ras-related associated with diabetes	9.34053	6.80985
0.176088	Zfp385b	zinc finger protein 385B	7.84346	5.33783
0.187048	Znf474	zinc finger protein 474	9.68936	7.27084
0.197224	Asb18	ankyrin repeat and SOCS box-containing 18	9.99872	7.65662
0.231924	Pla2g7	phospholipase A2, group VII (platelet-activating factor acetylhydrolase, plasma)	9.23829	7.13001
0.26523	Casq2	calsequestrin 2 (cardiac muscle)	11.7726	9.85789
0.275614	Rcan1	regulator of calcineurin 1	10.6176	8.75827
0.280963	Myh7b	myosin, heavy chain 7B, cardiac muscle, beta	9.35863	7.52708
0.287671	Cda	cytidine deaminase	8.96355	7.16605
0.289013	Slc16a7	solute carrier family 16, member 7 (monocarboxylic acid transporter 2)	9.27772	7.48693
0.295772	LOC363337	similar to RIKEN cDNA 1700081O22	7.09921	5.34177
0.304531	Mllt11	myeloid/lymphoid or mixed-lineage leukemia (trithorax homolog, Drosophila); translocated to, 11	9.48471	7.76937
0.304594	Dkk2	dickkopf homolog 2 (Xenopus laevis)	6.83993	5.1249
0.30469	RGD1565947	similar to netrin 4	9.23738	7.52279
0.309639	Prox1	prospero homeobox 1	8.8568	7.16546
0.31058	Homer2	homer homolog 2 (Drosophila)	10.2464	8.55943
0.313779	Colq	collagen-like tail subunit (single strand of homotrimer) of asymmetric acetylcholinesterase	8.68079	7.00861
0.318753	Esm1	endothelial cell-specific molecule 1	8.74818	7.0987
0.319152	Slc4a3	solute carrier family 4 (anion exchanger), member 3	9.51003	7.86235
0.327776	RGD1564428	similar to FLJ32921 protein	7.80247	6.19325
0.335451	Fhl2	four and a half LIM domains 2	9.5259	7.95007
0.335893	Zp2	zona pellucida glycoprotein 2 (sperm receptor)	7.76133	6.18741
0.336537	Ak3l1	adenylate kinase 3-like 1	8.01973	6.44856
0.350968	Ros1	c-ros oncogene 1 , receptor tyrosine kinase	7.25807	5.74748
0.351995	Ablim1	actin-binding LIM protein 1	12.0027	10.4963
0.362588	Esrrg	estrogen-related receptor gamma	9.86526	8.40167
0.369008	Dnaja4	DnaJ (Hsp40) homolog, subfamily A, member 4	10.9131	9.47483
0.378256	Lrrc52	leucine rich repeat containing 52	7.18438	5.78182
0.389107	Slc41a3	solute carrier family 41, member 3	9.38881	8.02705
0.389476	Myh10	myosin, heavy chain 10, non-muscle	9.84606	8.48566
0.39005	Nqo1	NAD(P)H dehydrogenase, quinone 1	9.91737	8.5591
0.392383	Hspb7	heat shock protein family, member 7 (cardiovascular)	12.5541	11.2045
0.392976	Mpp7	membrane protein, palmitoylated 7 (MAGUK p55 subfamily member 7)	8.7447	7.39721
0.39612	Fam96b	family with sequence similarity 96, member B	10.1509	8.81488
0.406328	Tppp3	tubulin polymerization-promoting protein family member 3	11.2623	9.96298
0.408188	LOC680319	hypothetical protein LOC680319	11.5665	10.2738
0.409895	Gpx1	glutathione peroxidase 1	12.3126	11.0259
0.410324	Large	like-glycosyltransferase	10.9285	9.64332
0.414109	Reep6	receptor accessory protein 6	9.75887	8.48695
0.418444	Tmbim1	transmembrane BAX inhibitor motif containing 1	10.1853	8.92845
0.41849	Odc1	ornithine decarboxylase 1	10.4284	9.1717
0.439672	Cfi	complement factor I	7.40881	6.22331
0.448821	Vgll2	vestigial like 2 (Drosophila)	9.89313	8.73734
0.458416	Ryr3	ryanodine receptor 3	7.80279	6.67751
0.459915	Aadacl1	arylacetamide deacetylase-like 1	9.61846	8.4979
0.464179	Gnao1	guanine nucleotide binding protein (G protein), alpha activating activity polypeptide O	8.82163	7.71438
0.464243	Pdlim1	PDZ and LIM domain 1	11.5777	10.4707
0.465207	G0s2	G0/G1switch 2	9.33287	8.22882
0.467964	Rcan2	regulator of calcineurin 2	11.3152	10.2196
0.476062	Grm4	glutamate receptor, metabotropic 4	8.63979	7.56902
0.487956	G7c	G7c protein	8.87158	7.8364
0.488204	Nppc	natriuretic peptide precursor C	7.86204	6.82759
0.48885	Atp1a1	ATPase, Na+/K+ transporting, alpha 1 polypeptide	10.9632	9.93069
0.490171	Acox2	acyl-Coenzyme A oxidase 2, branched chain	6.99545	5.96681
0.495338	RGD1309676	similar to RIKEN cDNA 5730469M10	9.86422	8.85071
0.499391	Kcnj3	potassium inwardly-rectifying channel, subfamily J, member 3	6.14893	5.14717
0.500057	Hsd3b7	hydroxy-delta-5-steroid dehydrogenase, 3 beta- and steroid delta-isomerase 7	9.61869	8.61885
0.501158	Hspa1b	heat shock 70kD protein 1B (mapped)	9.85358	8.85692
0.502903	Tcta	T-cell leukemia translocation altered gene	9.24684	8.25519
0.505342	Usp13	ubiquitin specific protease 13 (isopeptidase T-3)	11.2293	10.2446
0.506647	Mapt	microtubule-associated protein tau	9.58037	8.59943
0.506827	Diaph1	diaphanous homolog 1 (Drosophila)	9.54124	8.56081
0.508324	Atf5	activating transcription factor 5	8.82031	7.84413
0.509616	Phlda1	pleckstrin homology-like domain, family A, member 1	7.8838	6.91128
0.510988	Inpp5j	inositol polyphosphate-5-phosphatase J	7.37554	6.40691
0.516021	Olr1223	olfactory receptor 1223	6.30932	5.35483
0.519382	Slc35d1	solute carrier family 35 (UDP-glucuronic acid/UDP-N-acetylgalactosamine dual transporter), member D1	7.90819	6.96306
0.522302	Wnt16	wingless-type MMTV integration site family, member 16	6.70304	5.76599
0.52413	Usp13	ubiquitin specific protease 13 (isopeptidase T-3)	11.5572	10.6252
0.524909	LOC690217	similar to B0511.12	8.56933	7.63947
0.526596	Myocd	transcription factor myocardin	7.8251	6.89987
0.527968	Tbx19	T-box 19	7.18743	6.26595
0.531471	Fzd9	frizzled homolog 9 (Drosophila)	8.60358	7.69164
0.532284	LOC363337	similar to RIKEN cDNA 1700081O22	7.38763	6.47789
0.532544	Gbe1	glucan (1,4-alpha-), branching enzyme 1	10.7694	9.86038
0.533557	Gsta3	glutathione S-transferase A3	10.8279	9.92166
0.535841	Rcor2	REST corepressor 2	8.76685	7.86673
0.539001	Kcnma1	potassium large conductance calcium-activated channel, subfamily M, alpha member 1	10.1608	9.26911
0.539116	Cxadr	coxsackie virus and adenovirus receptor	7.93925	7.04792
0.540041	Rcor2	REST corepressor 2	8.76295	7.87409
0.540221	Sult1c2a	sulfotransferase family, cytosolic, 1C, member 2a	5.35386	4.46549
0.541186	LOC298139	similar to RIKEN cDNA 2310003M01	10.4639	9.57809
0.542118	Acot7	acyl-CoA thioesterase 7	8.60609	7.72277
0.543532	Enah	enabled homolog (Drosophila)	10.396	9.51645
0.543993	Map1a	microtubule-associated protein 1A	8.33539	7.45705
0.545155	Olr1718	olfactory receptor 1718	4.80428	3.92902
0.547332	Bag3	Bcl2-associated athanogene 3	10.7881	9.91859
0.549353	Folr1	folate receptor 1 (adult)	7.28896	6.42476
0.549883	Tubb2c	tubulin, beta 2c	10.0164	9.15363
0.549894	Pde10a	phosphodiesterase 10A	7.70519	6.84242
0.5542	Bex1	brain expressed gene 1	6.63096	5.77944
0.556484	Inpp5a	inositol polyphosphate-5-phosphatase A	9.43739	8.5918
0.558248	Otub2	OTU domain, ubiquitin aldehyde binding 2	8.69832	7.8573
0.558535	Hsph1	heat shock 105kDa/110kDa protein 1	8.61883	7.77855
0.561097	Hsp90aa1	heat shock protein 90, alpha (cytosolic), class A member 1	10.3277	9.49406
0.561745	Olr1117	olfactory receptor 1117	4.34105	3.50903
0.565586	LOC363337	similar to RIKEN cDNA 1700081O22	7.33823	6.51605
0.566441	Txndc13	thioredoxin domain containing 13	9.75239	8.93238
0.56657	Nuak1	NUAK family, SNF1-like kinase, 1	9.69664	8.87696
0.567818	Ube2ql1	ubiquitin-conjugating enzyme E2Q family-like 1	8.27671	7.46022
0.57042	Samd4a	sterile alpha motif domain containing 4A	9.57458	8.76467
0.572186	Gsr	glutathione reductase	8.90319	8.09775
0.575331	Grb14	growth factor receptor bound protein 14	8.8365	8.03896
0.578424	Mrps18b	mitochondrial ribosomal protein S18B	9.66211	8.87231
0.580626	Epdr1	ependymin related protein 1 (zebrafish)	10.3966	9.61233
0.581395	Spock2	sparc/osteonectin, cwcv and kazal-like domains proteoglycan 2	7.67911	6.8967
0.582328	Grinl1a	glutamate receptor, ionotropic, N-methyl D-aspartate-like 1A	7.91336	7.13326
0.582723	Dhx32	DEAH (Asp-Glu-Ala-His) box polypeptide 32	10.0231	9.24396
0.582836	Trim16	tripartite motif-containing 16	9.70577	8.92693
0.584786	Stmn1	stathmin 1	9.07146	8.29745
0.585007	Hspb2	heat shock protein 2	10.3178	9.54429
0.588204	Prkg1	protein kinase, cGMP-dependent, type 1	8.20259	7.43697
0.588977	Lrrfip1	leucine rich repeat (in FLII) interacting protein 1	8.7689	8.00518
0.590079	Olr779	olfactory receptor 779	4.61822	3.8572
0.590645	Arhgef9	Cdc42 guanine nucleotide exchange factor (GEF) 9	8.07732	7.31768
0.591853	Dnajc2	DnaJ (Hsp40) homolog, subfamily C, member 2	9.14666	8.38997
0.594015	Akap6	A kinase (PRKA) anchor protein 6	10.9269	10.1755
0.594316	Baiap2l1	BAI1-associated protein 2-like 1	6.88384	6.13315
0.595045	Tuba8	tubulin, alpha 8	9.89911	9.15018
0.60135	Crym	crystallin, mu	7.36785	6.63412
0.601916	Hspb1	heat shock protein 1	11.7578	11.0255
0.602397	RGD1310351	similar to RIKEN cDNA 4732418C07	10.7108	9.97963
0.60252	Ppm1b	protein phosphatase 1B, magnesium dependent, beta isoform	10.0129	9.28195
0.603852	Pacrg	Park2 co-regulated	6.57311	5.84537
0.607142	Dusp16	dual specificity phosphatase 16	9.01416	8.29426
0.607285	Olr674	olfactory receptor 674	5.24182	4.52227
0.608422	Cacna1e	calcium channel, voltage-dependent, R type, alpha 1E subunit	6.43652	5.71966
0.609652	Olr1724	olfactory receptor 1724	5.47352	4.75958
0.610205	Calhm1	calcium homeostasis modulator 1	6.84105	6.12841
0.610223	Pla2g16	phospholipase A2, group XVI	9.67209	8.9595
0.610752	Slc4a7	solute carrier family 4, sodium bicarbonate cotransporter, member 7	8.63212	7.92078
0.611282	Fgf9	fibroblast growth factor 9	6.67214	5.96205
0.611685	Ccdc56	coiled-coil domain containing 56	9.55734	8.8482
0.611868	P2rx5	purinergic receptor P2X, ligand-gated ion channel, 5	9.62923	8.92052
0.612882	Trim72	tripartite motif-containing 72	10.8151	10.1088
0.613706	Olr776	olfactory receptor 776	5.09668	4.3923
0.614286	Tmem106b	transmembrane protein 106B	9.85537	9.15235
0.615545	Amd1	adenosylmethionine decarboxylase 1	8.54262	7.84255
0.61576	Nox1	NADPH oxidase 1	5.88879	5.18923
0.61673	Aars	alanyl-tRNA synthetase	9.80392	9.10663
0.617215	Dnajb4	DnaJ (Hsp40) homolog, subfamily B, member 4	11.4722	10.7761
0.618401	Tp53bp1	tumor protein p53 binding protein 1	8.3041	7.61071
0.618712	Akr1cl1	aldo-keto reductase family 1, member C-like 1	8.16208	7.46942
0.619331	Bzw2	basic leucine zipper and W2 domains 2	11.4096	10.7184
0.621711	mrpl24	mitochondrial ribosomal protein L24	9.56534	8.87966
0.622882	Olr1682	olfactory receptor 1682	4.98709	4.30412
0.626802	LOC361187	similar to ankyrin repeat and SOCs box-containing protein 5	11.1217	10.4477
0.627062	RGD1564851	similar to putative anion transporter	6.92879	6.25547
0.630426	Plekhb2	pleckstrin homology domain containing, family B (evectins) member 2	9.75085	9.08525
0.630551	Vom2r73	vomeronasal 2 receptor, 73	4.66949	4.00417
0.631171	Olr1384	olfactory receptor gene Olr1384	5.66949	5.00559
0.631406	Olr1083	olfactory receptor 1083	5.54761	4.88425
0.631693	Trpc1	transient receptor potential cation channel, subfamily C, member 1	7.97295	7.31024
0.631897	Rbj	rab and DnaJ domain containing	7.57765	6.91541
0.632012	Arhgap24	Rho GTPase activating protein 24	8.48576	7.82379
0.633216	Olr247	olfactory receptor 247	4.12124	3.462
0.634883	Tnfrsf12a	tumor necrosis factor receptor superfamily, member 12a	9.00858	8.35314
0.636696	Pqlc1	PQ loop repeat containing 1	8.52425	7.87292
0.639884	Olr1701	olfactory receptor 1701	6.01902	5.3749
0.640023	Olr866	olfactory receptor 866	6.18097	5.53717
0.640814	G3bp2	GTPase activating protein (SH3 domain) binding protein 2	10.4271	9.78503
0.641757	Inhba	inhibin beta-A	7.20709	6.56719
0.642087	Hdhd3	haloacid dehalogenase-like hydrolase domain containing 3	7.87549	7.23633
0.644453	Lrrc2	leucine rich repeat containing 2	11.0648	10.431
0.644594	Olr1673	olfactory receptor 1673	5.26713	4.63359
0.645103	Ddo	D-aspartate oxidase	7.27512	6.64273
0.646033	LOC689593	similar to DnaJ (Hsp40) homolog, subfamily B, member 10 isoform 2	9.95021	9.31989
0.647013	Abtb2	ankyrin repeat and BTB (POZ) domain containing 2	7.73105	7.10292
0.649348	Pebp1	phosphatidylethanolamine binding protein 1	11.5362	10.9132
0.64978	Zbed4	zinc finger, BED-type containing 4	8.00098	7.379
0.650067	Olr1564	olfactory receptor 1564	5.39192	4.77058
0.650929	Kpna4	karyopherin alpha 4 (importin alpha 3)	10.8807	10.2613
0.65103	Isoc2b	isochorismatase domain containing 2b	7.9734	7.35419
0.654962	St13	suppression of tumorigenicity 13	9.72103	9.11052
0.656444	Nola1	nucleolar protein family A, member 1 (H/ACA small nucleolar RNPs)	7.17008	6.56283
0.656494	Dgkz	diacylglycerol kinase zeta	9.46828	8.86113
0.657425	Tmem120a	transmembrane protein 120A	9.13899	8.53389
0.657921	Pdp2	pyruvate dehydrogenase phosphatase isoenzyme 2	7.54962	6.94561
0.658128	Olr848	olfactory receptor 848	4.95232	4.34876
0.658505	E2f3	E2F transcription factor 3	8.02649	7.42376
1.49943	Klf10	Kruppel-like factor 10	8.17468	8.75909
1.50327	Scn2b	sodium channel, voltage-gated, type II, beta	5.0797	5.6678
1.50612	RGD1563148	similar to osteoclast inhibitory lectin	10.1604	10.7512
1.50616	Sepp1	selenoprotein P, plasma, 1	11.1158	11.7066
1.5101	Fgfr1	Fibroblast growth factor receptor 1	9.27018	9.86482
1.51093	Ankrd1	ankyrin repeat domain 1 (cardiac muscle)	8.68639	9.28182
1.51257	RGD1563612	similar to testhymin	7.69527	8.29227
1.51356	Pde2a	phosphodiesterase 2A, cGMP-stimulated	7.94474	8.54269
1.51377	Pcdh7	protocadherin 7	6.44456	7.04271
1.51581	H2afz	H2A histone family, member Z	9.40647	10.0066
1.51601	Cygb	cytoglobin	8.72241	9.32269
1.5205	Ebf1	early B-cell factor 1	8.67548	9.28002
1.52087	Zdhhc15	zinc finger, DHHC-type containing 15	5.63459	6.23949
1.52141	Gria3	glutamate receptor, ionotrophic, AMPA 3	4.72741	5.33282
1.52189	Cnn3	calponin 3, acidic	9.68768	10.2935
1.5225	Taf13	TAF13 RNA polymerase II, TATA box binding protein (TBP)-associated factor	8.36524	8.97168
1.52454	Acy3	aspartoacylase (aminocyclase) 3	6.90633	7.5147
1.5286	Gng11	guanine nucleotide binding protein (G protein), gamma 11	7.0289	7.64111
1.52991	Fzd6	frizzled homolog 6 (Drosophila)	6.5484	7.16184
1.54224	Slitrk2	SLIT and NTRK-like family, member 2	4.81936	5.44439
1.54384	Spats2l	spermatogenesis associated, serine-rich 2-like	6.9078	7.53432
1.5442	Axin2	axin2	7.45523	8.0821
1.5463	Sulf1	sulfatase 1	8.43301	9.06183
1.5523	Pmfbp1	polyamine modulated factor 1 binding protein 1	4.88225	5.51666
1.55304	Kirrel	kin of IRRE like (Drosophila)	7.23206	7.86716
1.55478	Csrp2	cysteine and glycine-rich protein 2	6.23657	6.87328
1.55525	Ebf3	early B-cell factor 3	7.67675	8.3139
1.55971	Nedd4	neural precursor cell expressed, developmentally down-regulated 4	11.6291	12.2703
1.56507	Fam13b1	family with sequence similarity 13, member B1	7.79513	8.44136
1.56755	Cyp2j10	cytochrome P450, family 2, subfamily j, polypeptide 10	4.75038	5.39889
1.58232	Ror1	receptor tyrosine kinase-like orphan receptor 1	6.89371	7.55575
1.58451	Rab15	RAB15, member RAS oncogene family	5.87515	6.53918
1.58588	Sema4c	sema domain, immunoglobulin domain (Ig), transmembrane domain (TM) and short cytoplasmic domain, (semaphorin) 4C	6.83648	7.50176
1.58594	Clip3	CAP-GLY domain containing linker protein 3	6.80798	7.47332
1.58626	Maged2	melanoma antigen, family D, 2	7.71171	8.37734
1.58634	Rgma	RGM domain family, member A	8.24327	8.90897
1.5865	Mpzl2	myelin protein zero-like 2	5.83534	6.50119
1.58682	Errfi1	ERBB receptor feedback inhibitor 1	9.1685	9.83464
1.58701	Slco2b1	solute carrier organic anion transporter family, member 2b1	7.62632	8.29263
1.59556	Pgap1	post-GPI attachment to proteins 1	7.64219	8.31625
1.60013	Ednra	endothelin receptor type A	7.47577	8.15395
1.60051	RGD1565316	similar to sphingomyelin phosphodiesterase 3, neutral membrane	5.20856	5.88709
1.6014	Klhl8	kelch-like 8 (Drosophila)	7.47037	8.1497
1.61057	LOC314655	similar to a disintegrin-like and metalloprotease (reprolysin type) with thrombospondin type 1 motif, 10	7.43994	8.12751
1.61151	Zfp275	zinc finger protein 275	6.99547	7.68388
1.6149	Pdgfrl	platelet-derived growth factor receptor-like	6.33675	7.0282
1.61594	Aplnr	apelin receptor	7.80218	8.49455
1.62284	Mgp	matrix Gla protein	10.3832	11.0817
1.62291	Pon2	paraoxonase 2	9.4578	10.1564
1.62316	Parva	parvin, alpha	8.96493	9.66374
1.6234	Gprc5b	G protein-coupled receptor, family C, group 5, member B	8.29835	8.99737
1.62408	Cspg5	chondroitin sulfate proteoglycan 5	5.22831	5.92793
1.62529	Rab34	RAB34, member RAS oncogene family	7.08471	7.78541
1.6341	Pcdhb4	protocadherin beta 4	4.45559	5.16408
1.63486	Znf503	zinc finger protein 503	5.77934	6.48851
1.63492	Tgfbr2	transforming growth factor, beta receptor II	10.0506	10.7598
1.65115	Socs2	suppressor of cytokine signaling 2	8.06824	8.79172
1.65574	Plcb4	phospholipase C, beta 4	8.63755	9.36502
1.65897	Sgce	sarcoglycan, epsilon	8.26964	8.99993
1.66173	Ddx58	DEAD (Asp-Glu-Ala-Asp) box polypeptide 58	6.90592	7.63861
1.66898	Ebf2	early B-cell factor 2	6.84283	7.58179
1.68513	Slc27a3	solute carrier family 27 (fatty acid transporter), member 3	5.24269	5.99555
1.6858	Msx1	msh homeobox 1	5.89588	6.64932
1.68651	Nid2	nidogen 2	7.69935	8.45339
1.69883	Bicc1	bicaudal C homolog 1 (Drosophila)	8.38883	9.15337
1.70034	Zcchc24	zinc finger, CCHC domain containing 24	9.75607	10.5219
1.70527	Vkorc1	vitamin K epoxide reductase complex, subunit 1	10.6574	11.4274
1.7103	Cd302	CD302 molecule	8.41233	9.18658
1.71127	Bdh2	3-hydroxybutyrate dehydrogenase, type 2	7.14493	7.92
1.72549	Angptl2	angiopoietin-like 2	10.432	11.219
1.72608	Col5a1	collagen, type V, alpha 1	7.41707	8.20457
1.73253	Sema3d	sema domain, immunoglobulin domain (Ig), short basic domain, secreted, (semaphorin) 3D	5.44088	6.23376
1.73525	Art3	ADP-ribosyltransferase 3	10.6	11.3952
1.73875	LOC100302372	hypothetical protein LOC100302372	7.83036	8.62842
1.74825	Gstt3	glutathione S-transferase, theta 3	8.59551	9.40142
1.75776	Fmo3	flavin containing monooxygenase 3	6.23232	7.04606
1.76297	Sult1a1	sulfotransferase family, cytosolic, 1A, phenol-preferring, member 1	8.88248	9.70049
1.7654	Zfp9	zinc finger protein 9	6.21672	7.03671
1.76693	Mmp16	matrix metallopeptidase 16	5.48536	6.30661
1.76996	Chn2	chimerin (chimaerin) 2	6.42037	7.24409
1.77163	Tpst1	tyrosylprotein sulfotransferase 1	6.65771	7.48279
1.77328	Plscr4	phospholipid scramblase 4	8.20363	9.03006
1.77933	Chac1	ChaC, cation transport regulator homolog 1 (E. coli)	7.66625	8.49759
1.78374	Acsl3	acyl-CoA synthetase long-chain family member 3	7.93389	8.76879
1.78458	Slit3	slit homolog 3 (Drosophila)	7.8314	8.66699
1.79568	Crot	carnitine O-octanoyltransferase	9.14593	9.99045
1.7962	Acsl4	acyl-CoA synthetase long-chain family member 4	7.79606	8.64102
1.80011	Gstm1	glutathione S-transferase mu 1	8.67917	9.52726
1.80235	Pdgfc	platelet derived growth factor C	7.5943	8.44418
1.80739	Tlcd1	TLC domain containing 1	6.28645	7.14036
1.80856	Igfbp7	insulin-like growth factor binding protein 7	11.3123	12.1672
1.81189	Faah	fatty acid amide hydrolase	5.71767	6.57516
1.81509	Tp53inp1	tumor protein p53 inducible nuclear protein 1	8.75728	9.61732
1.81605	Usp53	ubiquitin specific peptidase 53	7.73792	8.59872
1.82811	Ppl	periplakin	6.56699	7.43734
1.83101	Cyp1b1	cytochrome P450, family 1, subfamily b, polypeptide 1	6.29514	7.16778
1.83446	Adcy2	adenylate cyclase 2 (brain)	8.91638	9.79174
1.83539	Tspan18	tetraspanin 18	6.66176	7.53784
1.8435	Nrbp2	nuclear receptor binding protein 2	8.37685	9.25929
1.84366	Galntl2	UDP-N-acetyl-alpha-D-galactosamine:polypeptide N-acetylgalactosaminyltransferase-like 2	7.32579	8.20837
1.84816	Akr1c14	aldo-keto reductase family 1, member C14	6.74081	7.6269
1.86004	Slc7a2	solute carrier family 7 (cationic amino acid transporter, y+ system), member 2	9.07975	9.97509
1.86113	Prss23	protease, serine, 23	7.93011	8.82629
1.86236	Gadd45a	growth arrest and DNA-damage-inducible, alpha	7.94767	8.8448
1.87017	Bmper	BMP-binding endothelial regulator	6.84734	7.75051
1.87052	Cxcl9	chemokine (C-X-C motif) ligand 9	7.34282	8.24626
1.8826	Adm	adrenomedullin	6.87291	7.78563
1.88939	Vcam1	vascular cell adhesion molecule 1	6.41017	7.32809
1.89264	Pik3r1	phosphoinositide-3-kinase, regulatory subunit 1 (alpha)	9.95451	10.8749
1.89967	Cdon	Cdon homolog (mouse)	8.71957	9.64532
1.90637	Gpx3	glutathione peroxidase 3	10.4105	11.3413
1.9159	Abhd15	abhydrolase domain containing 15	6.08882	7.02684
1.91877	Prrx1	paired related homeobox 1	10.4341	11.3743
1.92393	Scara5	scavenger receptor class A, member 5 (putative)	7.32809	8.27215
1.93409	Znf521	zinc finger protein 521	8.05679	9.00845
1.93443	Pdgfrb	platelet derived growth factor receptor, beta polypeptide	8.7925	9.7444
1.94217	Stoml3	stomatin (Epb7.2)-like 3	6.64892	7.6066
1.94759	Slc43a1	solute carrier family 43, member 1	8.2075	9.16918
1.95692	Alpk1	alpha-kinase 1	6.65905	7.62764
1.95723	LOC501110	similar to Glutathione S-transferase A1 (GTH1) (HA subunit 1) (GST-epsilon) (GSTA1-1) (GST class-alpha)	7.13055	8.09936
1.95819	Scara3	scavenger receptor class A, member 3	7.19666	8.16618
1.96915	Tc2n	tandem C2 domains, nuclear	6.10067	7.07824
1.98424	Prtfdc1	phosphoribosyl transferase domain containing 1	7.89654	8.88512
1.98437	Extl2	exostoses (multiple)-like 2	6.55997	7.54865
1.98455	Pm20d2	peptidase M20 domain containing 2	8.84701	9.83582
1.99244	C1r	complement component 1, r subcomponent	9.91946	10.914
2.00731	Igf2	insulin-like growth factor 2	8.50771	9.51297
2.01445	RGD1565772	similar to hypothetical protein A430110N23	7.58374	8.59412
2.01955	Gstm4	glutathione S-transferase mu 4	9.02396	10.038
2.02243	Cyp27a1	cytochrome P450, family 27, subfamily a, polypeptide 1	7.87293	8.88902
2.02334	Plxdc2	plexin domain containing 2	9.74888	10.7656
2.03939	Prlr	prolactin receptor	4.61132	5.63946
2.04168	Scn3a	sodium channel, voltage-gated, type III, alpha	5.88122	6.91098
2.04376	F3	coagulation factor III (thromboplastin, tissue factor)	8.43901	9.47024
2.05854	Igfbp6	insulin-like growth factor binding protein 6	9.82296	10.8646
2.06514	Bnc2	basonuclin 2	7.20634	8.25258
2.13092	Tp63	tumor protein p63	6.7251	7.81658
2.13428	Prr16	proline rich 16	6.02022	7.11397
2.13876	Ddr2	discoidin domain receptor tyrosine kinase 2	9.20298	10.2998
2.13883	Dpt	dermatopontin	10.7068	11.8036
2.15457	Scarb1	scavenger receptor class B, member 1	7.58204	8.68943		MMP-2	MMP-14	Pik3r1	Sparc	Tgfbr2	TRPC1
2.15692	Phlda3	pleckstrin homology-like domain, family A, member 3	9.14375	10.2527
2.1981	Gstm5	glutathione S-transferase, mu 5	9.56426	10.7005
2.20651	Akr1c19	aldo-keto reductase family 1, member C19	5.56966	6.71143
2.22265	C1qtnf1	C1q and tumor necrosis factor related protein 1	6.71058	7.86286
2.22816	Fkbp7	FK506 binding protein 7	7.24878	8.40463
2.24615	Agtr1a	angiotensin II receptor, type 1a	6.80094	7.96839
2.24811	Sparc	secreted protein, acidic, cysteine-rich (osteonectin)	11.5734	12.7421
2.24905	Nox4	NADPH oxidase 4	6.57698	7.7463
2.25157	C1qtnf6	C1q and tumor necrosis factor related protein 6	6.56421	7.73513
2.26948	Mdk	midkine	6.76316	7.94552
2.30056	Ucp3	uncoupling protein 3 (mitochondrial, proton carrier)	9.64703	10.849
2.30212	Boc	biregional cell adhesion molecule-related/down-regulated by oncogenes (Cdon) binding protein	8.35883	9.56179
2.32337	Tmod1	tropomodulin 1	10.7967	12.0129
2.33565	Dapk1	death associated protein kinase 1	6.97644	8.20026
2.3794	Myod1	myogenic differentiation 1	7.96896	9.21956
2.38554	Adamts2	ADAM metallopeptidase with thrombospondin type 1 motif, 2	7.87946	9.13377
2.3868	Ostalpha	organic solute transporter alpha	5.61757	6.87265
2.39452	Serping1	serine (or cysteine) peptidase inhibitor, clade G, member 1	9.64494	10.9047
2.3957	Ogn	osteoglycin	10.9688	12.2292
2.40062	Pfkfb3	6-phosphofructo-2-kinase/fructose-2,6-biphosphatase 3	8.00742	9.27082
2.41406	Ptn	pleiotrophin	5.98498	7.25644
2.44656	Ets2	v-ets erythroblastosis virus E26 oncogene homolog 2 (avian)	8.19964	9.49039
2.45076	Agtr2	angiotensin II receptor, type 2	5.79789	7.09112
2.48059	Gulp1	GULP, engulfment adaptor PTB domain containing 1	7.1819	8.49258
2.48818	Chrne	cholinergic receptor, nicotinic, epsilon	6.50389	7.81898
2.50584	Srpx	sushi-repeat-containing protein, X-linked	7.20931	8.5346
2.5198	Nupr1	nuclear protein 1	8.95942	10.2927
2.52057	Col6a3	procollagen, type VI, alpha 3	8.50112	9.83487
2.52846	Plagl1	pleiomorphic adenoma gene-like 1	7.2067	8.54496
2.53034	Ldb2	LIM domain binding 2	7.85795	9.19729
2.54081	Adamts12	ADAM metallopeptidase with thrombospondin type 1 motif, 12	6.90938	8.25466
2.57857	Olfml1	olfactomedin-like 1	6.68889	8.05546
2.68731	Sgk1	serum/glucocorticoid regulated kinase 1	8.6819	10.1081
2.75826	Slc40a1	solute carrier family 39 (iron-regulated transporter), member 1	7.62431	9.08807
2.79774	Capn6	calpain 6	6.583	8.06726
2.81613	Itm2a	integral membrane protein 2A	9.47761	10.9713
2.84682	Chrdl1	kohjirin	7.62699	9.13634
2.86591	Antxr1	anthrax toxin receptor 1	7.92628	9.44527
2.88094	Angptl1	angiopoietin-like 1	8.434	9.96054
2.97531	Lpar4	lysophosphatidic acid receptor 4	6.96913	8.54217
3.01688	Fap	fibroblast activation protein, alpha	6.22985	7.82291
3.08745	Igfbp5	insulin-like growth factor binding protein 5	10.5089	12.1353
3.15385	Crhr2	corticotropin releasing hormone receptor 2	7.91766	9.57478
3.1753	Abca1	ATP-binding cassette, sub-family A (ABC1), member 1	8.09769	9.76458
3.1883	C1s	complement component 1, s subcomponent	8.17427	9.84706
3.18843	Prkag3	protein kinase, AMP-activated, gamma 3 non-catalytic subunit	9.07377	10.7466
3.19355	Lrrc17	leucine rich repeat containing 17	6.01759	7.69275
3.22876	Bgn	biglycan	10.4641	12.1551
3.22944	Mmp2	matrix metallopeptidase 2	10.2705	11.9618
3.23422	Cpxm1	carboxypeptidase X (M14 family), member 1	6.21422	7.90764
3.24986	Pamr1	peptidase domain containing associated with muscle regeneration 1	5.94044	7.64082
3.2812	Apoe	apolipoprotein E	10.1774	11.8916
3.30675	Col1a2	collagen, type I, alpha 2	9.92473	11.6501
3.31303	Spon1	spondin 1, extracellular matrix protein	7.01911	8.74726
3.34545	Fndc1	fibronectin type III domain containing 1	8.93219	10.6744
3.38094	Sh3rf2	SH3 domain containing ring finger 2	9.13427	10.8917
3.52703	Gpc3	glypican 3	6.22579	8.04425
3.61749	Dclk1	doublecortin-like kinase 1	6.21925	8.07424
3.7627	Aebp1	AE binding protein 1	8.00619	9.91795
3.80693	Gnas	GNAS complex locus	5.94457	7.8732
3.87436	Ppic	peptidylprolyl isomerase C	7.87949	9.83345
3.96579	Mmp14	matrix metallopeptidase 14 (membrane-inserted)	7.49882	9.48643
3.96849	Ccdc80	coiled-coil domain containing 80	8.58746	10.576
4.01509	Mfap2	microfibrillar-associated protein 2	6.44021	8.44564
4.1575	Col1a1	collagen, type I, alpha 1	9.93332	11.989
4.42682	Vash2	vasohibin 2	7.03674	9.18301
4.47962	Gstm2	glutathione S-transferase mu 2	9.01291	11.1763
4.49808	C4-2	complement component 4, gene 2	8.46983	10.6391
4.52883	Cntfr	ciliary neurotrophic factor receptor	7.44458	9.62372
4.67076	Col3a1	collagen, type III, alpha 1	8.81211	11.0358
5.45225	Ctsk	cathepsin K	7.24493	9.69178
6.24081	Cthrc1	collagen triple helix repeat containing 1	5.82609	8.46783
6.82273	Tmem100	transmembrane protein 100	6.59327	9.36362
7.1056	Postn	periostin, osteoblast specific factor	8.25081	11.0798
7.38452	Sfrp4	secreted frizzled-related protein 4	8.86369	11.7482
7.95597	Cd28	Cd28 molecule	5.88236	8.8744
8.23375	Sfrp2	secreted frizzled-related protein 2	6.67981	9.72136
12.4319	Scd1	stearoyl-Coenzyme A desaturase 1	7.32189	10.9579		3.22944	3.96579	1.89264	2.24811	1.63491	0.631693

## Sheet: Supplemental Table 2
Supplemental Table 2. Listing of significant genes altered by at least 1.5 fold when comparing SCI-ES 1 Day and SCI-Sham-ES where Group means are Log-base 2 of expression values.
			Means
ES1/SCI	GENE_SYMBOL	Gene Name	SCI-Sham	SCI-ES 1 Day
0.374123	Agtr2	angiotensin II receptor, type 2	7.09112	5.6727
0.420609	Cd28	Cd28 molecule	8.8744	7.62495
0.466993	Pfkfb3	6-phosphofructo-2-kinase/fructose-2,6-biphosphatase 3	9.27082	8.1723
0.480816	Znf474	zinc finger protein 474	7.27084	6.2144
0.489204	Zp2	zona pellucida glycoprotein 2 (sperm receptor)	6.18741	5.15592
0.52452	Inmt	indolethylamine N-methyltransferase	6.74107	5.81014
0.528863	Chac1	ChaC, cation transport regulator homolog 1 (E. coli)	8.49759	7.57856
0.532287	Ctsk	cathepsin K	9.69178	8.78205
0.53803	Lgi1	leucine-rich, glioma inactivated 1	7.35021	6.45597
0.550656	Ednra	endothelin receptor type A	8.15395	7.29317
0.580698	Apoe	apolipoprotein E	11.8916	11.1075
0.581832	Vash2	vasohibin 2	9.18301	8.40169
0.581986	Col3a1	collagen, type III, alpha 1	11.0358	10.2548
0.584044	Nt5e	5' nucleotidase, ecto	8.17561	7.39975
0.587269	Cthrc1	collagen triple helix repeat containing 1	8.46783	7.69992
0.588556	Gnas	GNAS complex locus	7.8732	7.10845
0.58884	LOC501110	similar to Glutathione S-transferase A1 (GTH1) (HA subunit 1) (GST-epsilon) (GSTA1-1) (GST class-alpha)	8.09936	7.33531
0.606604	Olr63	olfactory receptor 63	8.46482	7.74365
0.609507	Meis1	Meis homeobox 1	7.5436	6.82932
0.609891	Prlr	prolactin receptor	5.63946	4.92608
0.616691	Gsta3	glutathione S-transferase A3	9.92166	9.22428
0.619136	Ppic	peptidylprolyl isomerase C	9.83345	9.14178
0.619825	Tnfsf10	tumor necrosis factor (ligand) superfamily, member 10	8.02937	7.33931
0.621374	Tmem100	transmembrane protein 100	9.36362	8.67715
0.621565	Lpar4	lysophosphatidic acid receptor 4	8.54217	7.85615
0.62373	Cav1	caveolin 1, caveolae protein	11.8354	11.1544
0.627324	Plscr4	phospholipid scramblase 4	9.03006	8.35734
0.629485	Galntl2	UDP-N-acetyl-alpha-D-galactosamine:polypeptide N-acetylgalactosaminyltransferase-like 2	8.20837	7.54061
0.639298	Pamr1	peptidase domain containing associated with muscle regeneration 1	7.64082	6.99538
0.641572	Eltd1	EGF, latrophilin and seven transmembrane domain containing 1	8.7663	8.12598
0.644546	Slc40a1	solute carrier family 39 (iron-regulated transporter), member 1	9.08807	8.45442
0.645796	Mfap2	microfibrillar-associated protein 2	8.44564	7.81479
0.649118	Rgs4	regulator of G-protein signaling 4	7.82206	7.19861
0.649336	Slc16a7	solute carrier family 16, member 7 (monocarboxylic acid transporter 2)	7.48693	6.86396
0.650429	Akr1c14	aldo-keto reductase family 1, member C14	7.6269	7.00637
0.652401	Scara3	scavenger receptor class A, member 3	8.16618	7.55001
0.659212	Fam43a	family with sequence similarity 43, member A	7.81274	7.21156
0.664961	Antxr1	anthrax toxin receptor 1	9.44527	8.85661
0.666184	Scg2	secretogranin II (chromogranin C)	5.08942	4.50342
1.50637	Atoh8	atonal homolog 8 (Drosophila)	7.22239	7.81346
1.50745	Tp53bp1	tumor protein p53 binding protein 1	7.61071	8.20282
1.50897	Mcpt10	mast cell protease 10	4.64106	5.23463
1.5101	Samd8	sterile alpha motif domain containing 8	9.30076	9.8954
1.51093	Map2k1	mitogen activated protein kinase kinase 1	9.21687	9.81231
1.52207	Eef1e1	eukaryotic translation elongation factor 1 epsilon 1	8.51089	9.11693
1.52715	Nes	nestin	5.99681	6.60765
1.53534	Tbx19	T-box 19	6.26595	6.88451
1.53812	Zfp367	zinc finger protein 367	6.20399	6.82516
1.54328	Pex6	peroxisomal biogenesis factor 6	7.64369	8.26969
1.54836	LOC363337	similar to RIKEN cDNA 1700081O22	5.34177	5.97251
1.54949	RGD1562626	similar to adaptor molecule SRCASM	7.1832	7.815
1.55136	Lyplal1	lysophospholipase-like 1	7.5725	8.20603
1.56894	Cacybp	calcyclin binding protein	10.5061	11.1559
1.57639	Ctu2	cytosolic thiouridylase subunit 2 homolog (S. pombe)	7.345	8.00162
1.57994	Crhr2	corticotropin releasing hormone receptor 2	9.57478	10.2346
1.58083	Dbi	diazepam binding inhibitor (GABA receptor modulator, acyl-Coenzyme A binding protein)	8.68694	9.34762
1.58148	Selk	selenoprotein K	9.70509	10.3664
1.58514	Decr2	2,4-dienoyl CoA reductase 2, peroxisomal	6.79941	7.46402
1.58806	Dusp12	dual specificity phosphatase 12	7.94867	8.61594
1.58903	Ccdc43	coiled-coil domain containing 43	8.65369	9.32184
1.59329	Dupd1	dual specificity phosphatase and pro isomerase domain containing 1	6.86974	7.54175
1.60574	LOC361187	similar to ankyrin repeat and SOCs box-containing protein 5	10.4477	11.131
1.61662	Smpx	small muscle protein, X-linked	11.1895	11.8825
1.61834	Kcnj3	potassium inwardly-rectifying channel, subfamily J, member 3	5.14717	5.84169
1.62463	Acsl3	acyl-CoA synthetase long-chain family member 3	8.76879	9.4689
1.6365	Tspan5	tetraspanin 5	8.37955	9.09017
1.63793	Errfi1	ERBB receptor feedback inhibitor 1	9.83464	10.5465
1.66712	LOC298139	similar to RIKEN cDNA 2310003M01	9.57809	10.3155
1.66749	Pacsin3	protein kinase C and casein kinase substrate in neurons 3	8.91704	9.65473
1.66913	Bag3	Bcl2-associated athanogene 3	9.91859	10.6577
1.67352	Adi1	acireductone dioxygenase 1	6.95405	7.69694
1.68892	Abca5	ATP-binding cassette, sub-family A (ABC1), member 5	7.2697	8.02579
1.69122	Chrna1	cholinergic receptor, nicotinic, alpha 1 (muscle)	11.5494	12.3075
1.69678	Tmbim1	transmembrane BAX inhibitor motif containing 1	8.92845	9.69125
1.71019	RGD1311249	similar to RIKEN cDNA B230312A22	7.84899	8.62314
1.71023	Hspb1	heat shock protein 1	11.0255	11.7996
1.71621	Kbtbd5	kelch repeat and BTB (POZ) domain containing 5	9.94937	10.7286
1.71774	Prkab2	protein kinase, AMP-activated, beta 2 non-catalytic subunit	9.91996	10.7005
1.72588	Tmem38b	transmembrane protein 38B	10.2236	11.011
1.7265	Panx1	Pannexin 1	7.13266	7.92051
1.74547	Tp63	tumor protein p63	7.81658	8.6202
1.75897	Cyp4f18	cytochrome P450, family 4, subfamily f, polypeptide 18	5.32726	6.14199
1.76315	RGD1309350	similar to transthyretin (4L369)	6.88312	7.70128
1.76643	RGD1561425	similar to RIKEN cDNA 4832428D23 gene	8.30288	9.12372
1.77247	Scn3b	sodium channel, voltage-gated, type III, beta	7.7664	8.59216
1.78746	Bex1	brain expressed gene 1	5.77944	6.61736
1.78802	Zfp385b	zinc finger protein 385B	5.33783	6.1762
1.79265	Cyb5a	cytochrome b5 type A (microsomal)	10.2626	11.1047
1.80564	Krt8	keratin 8	5.4339	6.28642
1.8075	Casq2	calsequestrin 2 (cardiac muscle)	9.85789	10.7119
1.81426	Entpd5	ectonucleoside triphosphate diphosphohydrolase 5	7.74974	8.60913
1.82312	Adra1a	adrenergic, alpha-1A-, receptor	7.02298	7.88939
1.85588	Bhlhe41	basic helix-loop-helix family, member e41	8.10204	8.99414
1.88307	Chrne	cholinergic receptor, nicotinic, epsilon	7.81898	8.73207
1.89815	Hspb7	heat shock protein family, member 7 (cardiovascular)	11.2045	12.1291
1.91104	Tbx3	T-box 3	6.76672	7.70108
1.94301	Snrpf	small nuclear ribonucleoprotein polypeptide F	6.25657	7.21487
1.96641	Aspa	aspartoacylase	6.86019	7.83575
1.97438	Trim37	tripartite motif-containing 37	7.48249	8.46389
1.98047	Enah	enabled homolog (Drosophila)	9.51645	10.5023
1.99224	Cd99l2	CD99 molecule-like 2	9.23654	10.2309
2.00014	Rcan1	regulator of calcineurin 1	8.75827	9.75838
2.0026	Hspb8	heat shock protein B8	10.8141	11.816
2.02108	Mlec	malectin	9.27638	10.2915
2.06691	Rnd1	Rho family GTPase 1	6.21497	7.26244
2.15643	Myod1	myogenic differentiation 1	9.21956	10.3282
2.17641	Uchl1	ubiquitin carboxyl-terminal esterase L1 (ubiquitin thiolesterase)	6.76881	7.89076
2.21774	RGD1565787	similar to RIKEN cDNA 1810065E05	6.79156	7.94065
2.24978	Rrad	Ras-related associated with diabetes	6.80985	7.97963
2.32963	B3galt2	UDP-Gal:betaGlcNAc beta 1,3-galactosyltransferase, polypeptide 2	5.73616	6.95626
2.33433	Mllt11	myeloid/lymphoid or mixed-lineage leukemia (trithorax homolog, Drosophila); translocated to, 11	7.76937	8.99238
2.33786	LOC680319	hypothetical protein LOC680319	10.2738	11.499
2.33837	Mmp8	matrix metallopeptidase 8	5.0427	6.26821
2.41136	Th	tyrosine hydroxylase	5.27985	6.5497
2.41212	Atf3	activating transcription factor 3	8.42242	9.69272
2.44558	Faah	fatty acid amide hydrolase	6.57516	7.86534
2.44884	Tnfrsf12a	tumor necrosis factor receptor superfamily, member 12a	8.35314	9.64524
2.49713	Rab15	RAB15, member RAS oncogene family	6.53918	7.85946
2.55039	Map1a	microtubule-associated protein 1A	7.45705	8.80777
2.9836	S100a9	S100 calcium binding protein A9	5.5365	7.11356
2.99843	Bmp5	bone morphogenetic protein 5	5.39293	6.97714
3.10718	Dclk1	doublecortin-like kinase 1	8.07424	9.70985
3.12609	Gadd45a	growth arrest and DNA-damage-inducible, alpha	8.8448	10.4892
3.19616	Chrnd	cholinergic receptor, nicotinic, delta	8.6212	10.2975
3.2191	Rnase17	ribonuclease 17	5.98281	7.66947
3.25586	Rnase17	ribonuclease 17	5.86302	7.56605
3.65978	Ostalpha	organic solute transporter alpha	6.87265	8.74441
4.76191	Rnase17	ribonuclease 17	3.75608	6.00762
6.27402	Ankrd1	ankyrin repeat domain 1 (cardiac muscle)	9.28182	11.9312

## Sheet: Supplemental Table 3
Supplemental Table 3. Listing of significant genes altered by at least 1.5 fold when comparing SCI-ES 3 Days and SCI-Sham-ES where Group means are Log-base 2 of expression values.
			Means
ES3/SCI	GENE_SYMBOL	Gene Name	SCI-Sham ES	SCI-ES 3 Days
0.647995	Abhd15	abhydrolase domain containing 15	7.02684	6.4009
1.73005	Acox2	acyl-Coenzyme A oxidase 2, branched chain	5.96681	6.75762
0.648395	Acsl4	acyl-CoA synthetase long-chain family member 4	8.64102	8.01596
0.624432	Adcy2	adenylate cyclase 2 (brain)	9.79174	9.11235
1.59489	Akr1c14	aldo-keto reductase family 1, member C14	7.6269	8.30036
0.546271	Ankrd1	ankyrin repeat domain 1 (cardiac muscle)	9.28182	8.40951
2.23584	Ankrd2	ankyrin repeat domain 2 (stretch responsive muscle)	10.5656	11.7264
0.663792	Arhgap20	Rho GTPase activating protein 20	9.15683	8.56564
0.587981	Arntl	aryl hydrocarbon receptor nuclear translocator-like	8.57225	7.80609
1.62489	Asb18	ankyrin repeat and SOCS box-containing 18	7.65662	8.35697
1.76363	Casq2	calsequestrin 2 (cardiac muscle)	9.85789	10.6764
0.438668	Cd28	Cd28 molecule	8.8744	7.68561
0.56874	Chrna1	cholinergic receptor, nicotinic, alpha 1 (muscle)	11.5494	10.7353
0.35942	Chrne	cholinergic receptor, nicotinic, epsilon	7.81898	6.34272
0.386372	Cntfr	ciliary neurotrophic factor receptor	9.62372	8.25178
1.75093	Dkk2	dickkopf homolog 2 (Xenopus laevis)	5.1249	5.93302
2.0288	Dlk1	delta-like 1 homolog (Drosophila)	7.59745	8.61807
0.64698	Egln3	EGL nine homolog 3 (C. elegans)	10.5642	9.93599
0.614081	Faah	fatty acid amide hydrolase	6.57516	5.87166
1.78842	Gpihbp1	glycosylphosphatidylinositol anchored high density lipoprotein binding protein 1	8.26224	9.10092
1.61679	Grm4	glutamate receptor, metabotropic 4	7.56902	8.26215
0.595724	Gsta3	glutathione S-transferase A3	9.92166	9.17437
0.463829	Gstm2	glutathione S-transferase mu 2	11.1763	10.0679
0.563561	Gstt3	glutathione S-transferase, theta 3	9.40142	8.57406
0.577608	Kcnma1	potassium large conductance calcium-activated channel, subfamily M, alpha member 1	9.26911	8.47727
1.62493	Lcn2	lipocalin 2	7.12406	7.82444
1.94183	Lgi1	leucine-rich, glioma inactivated 1	7.35021	8.30763
0.609582	Mum1l1	melanoma associated antigen (mutated) 1-like 1	6.80063	6.08652
0.60725	Myoc	myocilin	10.2447	9.52504
0.546479	Myod1	myogenic differentiation 1	9.21956	8.34779
0.600271	Ostalpha	organic solute transporter alpha	6.87265	6.13633
1.5565	Pdlim1	PDZ and LIM domain 1	10.4707	11.109
0.455831	Prkag3	protein kinase, AMP-activated, gamma 3 non-catalytic subunit	10.7466	9.61318
0.609786	RGD1309676	similar to RIKEN cDNA 5730469M10	8.85071	8.13708
1.51112	Scarb1	scavenger receptor class B, member 1	8.68943	9.28505
1.67294	Snrk	SNF related kinase	8.26376	9.00615
1.569	Spon1	spondin 1, extracellular matrix protein	8.74726	9.3971
0.395893	Tmem100	transmembrane protein 100	9.36362	8.0268
0.564529	Tmem38b	transmembrane protein 38B	10.2236	9.39875
0.609803	Tmod1	tropomodulin 1	12.0129	11.2993
0.606582	Tp63	tumor protein p63	7.81658	7.09535
0.563649	Vash2	vasohibin 2	9.18301	8.35589

## Sheet: Supplemental Table 4
Supplemental Table 4. Listing of significant genes altered by at least 1.5 fold when comparing SCI-ES 7 Days and SCI-Sham-ES where Group means are Log-base 2 of expression values.
ES7/SCI	GENE_SYMBOL	Gene Name	SCI-Sham ES	SCI-ES 7 Days
0.662217	Acsl3	acyl-CoA synthetase long-chain family member 3	8.76879	8.17417
0.621073	Acsl4	acyl-CoA synthetase long-chain family member 4	8.64102	7.95385
0.666569	Agtr2	angiotensin II receptor, type 2	7.09112	6.50594
0.395365	Ankrd1	ankyrin repeat domain 1 (cardiac muscle)	9.28182	7.94308
0.507001	Cd28	Cd28 molecule	8.8744	7.89446
0.174548	Chrna1	cholinergic receptor, nicotinic, alpha 1 (muscle)	11.5494	9.03111
0.389071	Chrnd	cholinergic receptor, nicotinic, delta	8.6212	7.25931
0.605273	Chrne	cholinergic receptor, nicotinic, epsilon	7.81898	7.09464
0.624024	Dclk1	doublecortin-like kinase 1	8.07424	7.39391
0.564059	Faah	fatty acid amide hydrolase	6.57516	5.74908
2.07728	G0s2	G0/G1switch 2	8.22882	9.28351
0.623449	Gadd45a	growth arrest and DNA-damage-inducible, alpha	8.8448	8.16315
0.655143	Igf2	insulin-like growth factor 2	9.51297	8.90286
1.58398	LOC363337	similar to RIKEN cDNA 1700081O22	6.47789	7.14144
2.63118	LOC363337	similar to RIKEN cDNA 1700081O22	5.34177	6.73748
1.49907	Olr1223	olfactory receptor 1223	5.35483	5.93889
1.50953	Olr1539	olfactory receptor 1539	5.18221	5.7763
1.66219	Olr1701	olfactory receptor 1701	5.3749	6.10799
1.50361	Olr1718	olfactory receptor 1718	3.92902	4.51744
1.55698	Olr744	olfactory receptor 744	4.54386	5.18261
1.63136	Olr776	olfactory receptor 776	4.3923	5.09838
0.532007	Ostalpha	organic solute transporter alpha	6.87265	5.96217
1.53111	Pfkfb3	6-phosphofructo-2-kinase/fructose-2,6-biphosphatase 3	9.27082	9.88541
0.475017	RGD1561425	similar to RIKEN cDNA 4832428D23 gene	8.30288	7.22893
0.44901	Rrad	Ras-related associated with diabetes	6.80985	5.65467
0.662304	Set	SET nuclear oncogene	7.48268	6.88825
0.577518	Slc4a3	solute carrier family 4 (anion exchanger), member 3	7.86235	7.07028
0.410971	Tmem100	transmembrane protein 100	9.36362	8.08073
0.660484	Ucp3	uncoupling protein 3 (mitochondrial, proton carrier)	10.849	10.2506
0.593904	Vash2	vasohibin 2	9.18301	8.43132

## Sheet: Supplemental Table 5
Supplemental Table 5. Listing of significant genes altered by at least 1.5 fold when comparing OL-1 Day and Sham-OL 1 Day where Group means are Log-base 2 of expression values.
			Means
1Day OL/Sham	GENE_SYMBOL	Gene Name	Sham 1-Day	OL 1-Day
0.415957	Abhd1	abhydrolase domain containing 1	7.91473	6.64923
0.581196	Abhd14b	abhydrolase domain containing 14b	9.01423	8.23133
0.596921	Abhd6	abhydrolase domain containing 6	9.58966	8.84527
0.627933	Acacb	acetyl-Coenzyme A carboxylase beta	9.7607	9.08938
0.642468	Acot2	acyl-CoA thioesterase 2	10.0167	9.37841
0.611856	Adi1	acireductone dioxygenase 1	7.03366	6.32492
0.553194	Akr1b10	aldo-keto reductase family 1, member B10 (aldose reductase)	7.88979	7.03565
0.573345	Akr1cl2	aldo-keto reductase family 1, member C-like 2	7.16029	6.35777
1.65331	Angpt4	angiopoietin 4	6.70064	7.426
4.25329	Ankrd1	ankyrin repeat domain 1 (cardiac muscle)	10.8213	12.9099
0.639534	Appl2	adaptor protein, phosphotyrosine interaction, PH domain and leucine zipper containing 2	8.26461	7.6197
0.629461	Aqp7	aquaporin 7	9.58654	8.91873
1.53843	Arhgef17	Rho guanine nucleotide exchange factor (GEF) 17	8.60503	9.22649
0.656193	Asb8	ankyrin repeat and SOCS box-containing protein 8	9.95923	9.35142
4.13425	Atf3	activating transcription factor 3	8.78852	10.8361
0.609207	Atp5sl	ATP5S-like	7.94943	7.23443
0.646544	Atpaf1	ATP synthase mitochondrial F1 complex assembly factor 1	8.58141	7.95223
1.70864	Azin1	antizyme inhibitor 1	9.17359	9.94644
4.8527	B3galt2	UDP-Gal:betaGlcNAc beta 1,3-galactosyltransferase, polypeptide 2	6.19276	8.47155
0.643706	Baiap2l1	BAI1-associated protein 2-like 1	6.83893	6.20341
0.591217	Bbs5	Bardet-Biedl syndrome 5	7.15597	6.39773
0.652512	Blvrb	biliverdin reductase B (flavin reductase (NADPH))	7.99524	7.37932
0.507501	Bphl	biphenyl hydrolase-like (serine hydrolase)	8.73497	7.75645
2.114	Btg2	BTG family, member 2	9.32992	10.4099
0.617747	C1qb	complement component 1, q subcomponent, B chain	9.00205	8.30713
1.54082	Camk2d	calcium/calmodulin-dependent protein kinase II delta	9.69942	10.3231
0.377532	Car14	carbonic anhydrase 14	7.66987	6.26454
0.613433	Ccdc62	coiled-coil domain containing 62	6.84657	6.14155
1.92566	Cd244	Cd244 molecule, natural killer cell receptor 2B4	4.41603	5.36138
0.646414	Cdc26	cell division cycle 26	8.48726	7.85779
2.57237	Cdk5r1	cyclin-dependent kinase 5, regulatory subunit 1	6.58613	7.94922
2.39913	Ceacam10	carcinoembryonic antigen-related cell adhesion molecule 10	4.88445	6.14696
0.661336	Chchd5	coiled-coil-helix-coiled-coil-helix domain containing 5	9.97903	9.38249
0.570339	Chp2	calcineurin B homologous protein 2	7.72297	6.91286
0.453047	Chrna1	cholinergic receptor, nicotinic, alpha 1 (muscle)	11.9833	10.8411
0.61193	Clec11a	C-type lectin domain family 11, member a	7.47767	6.76911
0.61391	Clk3	CDC-like kinase 3	9.11898	8.41508
0.664802	Cmas	cytidine monophosphate N-acetylneuraminic acid synthetase	8.98531	8.3963
0.633575	Cnpy4	canopy 4 homolog (zebrafish)	7.91896	7.26055
0.548659	Coq5	coenzyme Q5 homolog, methyltransferase (S. cerevisiae)	8.9083	8.04228
0.620095	Cox18	COX18 cytochrome c oxidase assembly homolog (S. cerevisiae)	9.20776	8.51832
0.654816	Cpped1	calcineurin-like phosphoesterase domain containing 1	8.43915	7.82831
0.544372	Cpt2	carnitine palmitoyltransferase 2	10.7885	9.91115
0.655785	Cryl1	crystallin, lambda 1	7.89887	7.29016
0.609048	Cryzl1	crystallin, zeta (quinone reductase)-like 1	8.51329	7.79791
0.610945	Cryzl1	crystallin, zeta (quinone reductase)-like 1	8.24103	7.53015
0.646568	Ctf1	cardiotrophin 1	8.5591	7.92998
1.62185	Cxadr	coxsackie virus and adenovirus receptor	7.73301	8.43065
1.60825	Cxcl13	chemokine (C-X-C motif) ligand 13	5.43874	6.12424
1.85688	Cyp4f18	cytochrome P450, family 4, subfamily f, polypeptide 18	5.63689	6.52977
3.19912	Cyr61	cysteine-rich, angiogenic inducer, 61	10.5573	12.235
0.611903	D2hgdh	D-2-hydroxyglutarate dehydrogenase	7.58196	6.87333
0.664319	Dars2	aspartyl-tRNA synthetase 2 (mitochondrial)	7.66123	7.07118
0.589773	Dffa	DNA fragmentation factor, alpha subunit	9.02094	8.25918
0.651606	Dhx35	DEAH (Asp-Glu-Ala-His) box polypeptide 35	7.59035	6.97242
0.646809	Dnajc9	DnaJ (Hsp40) homolog, subfamily C, member 9	7.74467	7.11608
1.88663	Dot1l	DOT1-like, histone H3 methyltransferase (S. cerevisiae)	8.72656	9.64237
0.581311	Dusp19	dual specificity phosphatase 19	7.66287	6.88025
1.71158	E2f8	E2F transcription factor 8	6.43316	7.20849
3.45417	Egr1	early growth response 1	9.47561	11.2639
1.93439	Egr3	early growth response 3	6.49903	7.45091
2.36148	Enah	enabled homolog (Drosophila)	10.0298	11.2695
0.579784	Endog	endonuclease G	7.74251	6.9561
1.85252	Erbb3	v-erb-b2 erythroblastic leukemia viral oncogene homolog 3 (avian)	8.11659	9.00608
0.664993	Fabp3	fatty acid binding protein 3, muscle and heart	11.7218	11.1332
2.45774	Fcnb	ficolin B	8.6192	9.91653
3.79745	Fgf1	fibroblast growth factor 1	8.95935	10.8844
0.555703	Fkbp14	FK506 binding protein 14	8.22695	7.37934
0.6596	Fkbp7	FK506 binding protein 7	7.93096	7.33062
0.600518	Fntb	farnesyltransferase, CAAX box, beta	6.81304	6.07732
0.493773	Gabrr2	gamma-aminobutyric acid (GABA) receptor, rho 2	6.99671	5.97863
2.27311	Gadd45g	growth arrest and DNA-damage-inducible, gamma	7.9603	9.14496
0.651683	Galm	galactose mutarotase (aldose 1-epimerase)	8.2358	7.61804
0.637314	Galntl2	UDP-N-acetyl-alpha-D-galactosamine:polypeptide N-acetylgalactosaminyltransferase-like 2	7.26442	6.61449
0.567581	Gca	grancalcin	7.45452	6.63742
0.553042	Gcdh	glutaryl-Coenzyme A dehydrogenase	9.54696	8.69242
0.609195	Got1	glutamic-oxaloacetic transaminase 1, soluble (aspartate aminotransferase 1)	11.3424	10.6274
0.583248	Gpr1	G protein-coupled receptor 1	6.08895	5.31113
2.01818	Gpr114	G protein-coupled receptor 114	6.15819	7.17125
0.630486	Grhpr	glyoxylate reductase/hydroxypyruvate reductase	7.84172	7.17626
0.65312	Grtp1	growth hormone regulated TBC protein 1	7.90359	7.28901
4.40343	Hbegf	heparin-binding EGF-like growth factor	8.4379	10.5765
0.543514	Hddc3	HD domain containing 3	8.46953	7.58992
0.607733	Herpud1	homocysteine-inducible, endoplasmic reticulum stress-inducible, ubiquitin-like domain member 1	9.70624	8.98775
1.52122	Hmgcs1	3-hydroxy-3-methylglutaryl-Coenzyme A synthase 1 (soluble)	8.24151	8.84674
0.638867	Hpgd	hydroxyprostaglandin dehydrogenase 15 (NAD)	5.05614	4.40973
0.571292	Hrsp12	heat-responsive protein 12	7.87942	7.07172
1.67768	Hsn2	hereditary sensory neuropathy, type II	8.49937	9.24583
2.6019	Hspa1b	heat shock 70kD protein 1B (mapped)	9.58431	10.9639
1.57387	Hspb7	heat shock protein family, member 7 (cardiovascular)	12.5255	13.1799
0.513168	Idh1	isocitrate dehydrogenase 1 (NADP+), soluble	11.0965	10.134
1.56233	Idi1	isopentenyl-diphosphate delta isomerase 1	6.54897	7.19267
2.29316	Ier5	immediate early response 5	7.3518	8.54914
1.9149	Ifrd1	interferon-related developmental regulator 1	9.38072	10.318
0.57289	Igfbp5	insulin-like growth factor binding protein 5	10.6616	9.8579
0.556027	Igfbp6	insulin-like growth factor binding protein 6	9.7092	8.86242
0.614077	Impa1	Inositol (myo)-1(or 4)-monophosphatase 1	9.43772	8.73421
1.50824	Jmjd3	jumonji domain containing 3	8.28176	8.87462
1.55758	Junb	jun B proto-oncogene	9.05211	9.69142
1.54483	Jund	jun D proto-oncogene	6.49975	7.12719
2.61871	Kcnk10	potassium channel, subfamily K, member 10	4.90337	6.29223
2.40223	Lmcd1	LIM and cysteine-rich domains 1	11.6089	12.8733
1.65212	LOC292449	similar to hypothetical protein	6.90189	7.6262
1.93417	LOC298139	similar to RIKEN cDNA 2310003M01	10.4642	11.4159
1.99139	LOC361187	similar to ankyrin repeat and SOCs box-containing protein 5	11.2636	12.2574
0.555665	LOC363337	similar to RIKEN cDNA 1700081O22	6.74747	5.89976
0.573079	LOC498316	hypothetical LOC498316	6.8946	6.09141
1.53399	Ltb4r	leukotriene B4 receptor	6.19539	6.81268
0.646531	Lynx1	Ly6/neurotoxin 1	9.48346	8.85426
0.527618	Lyplal1	lysophospholipase-like 1	8.05087	7.12844
1.68369	Map1a	microtubule-associated protein 1A	8.43987	9.1915
0.638225	Me3	malic enzyme 3, NADP(+)-dependent, mitochondrial	8.19665	7.54879
0.662525	Mkks	McKusick-Kaufman syndrome	7.43754	6.84359
0.619948	Mlh1	mutL homolog 1 (E. coli)	7.57116	6.88138
0.646432	Mlxipl	MLX interacting protein-like	8.66057	8.03115
0.651852	Mlycd	malonyl-CoA decarboxylase	8.20676	7.58938
0.573608	Mrpl40	mitochondrial ribosomal protein L40	9.58352	8.78166
0.513965	Mrpl49	mitochondrial ribosomal protein L49	9.25671	8.29645
1.55168	Mthfd2	methylenetetrahydrofolate dehydrogenase (NADP+ dependent) 2, methenyltetrahydrofolate cyclohydrolase	7.97992	8.61375
2.54905	Mx2	myxovirus (influenza virus) resistance 2	6.03901	7.38897
1.94073	Mybph	myosin binding protein H	9.5244	10.481
1.64314	Myh10	myosin, heavy chain 10, non-muscle	9.48389	10.2003
1.65509	Nampt	nicotinamide phosphoribosyltransferase	10.2948	11.0217
1.61931	Neurl3	neuralized homolog 3 (Drosophila)	6.50409	7.19947
1.98392	Nfil3	nuclear factor, interleukin 3 regulated	8.00961	8.99797
2.15523	Niacr1	niacin receptor 1	5.83366	6.9415
1.79231	Nr4a1	nuclear receptor subfamily 4, group A, member 1	7.65755	8.49937
1.5829	Nr4a2	nuclear receptor subfamily 4, group A, member 2	6.41418	7.07675
0.607998	Nudcd2	NudC domain containing 2	8.18061	7.46275
1.92086	Nudt4	nudix (nucleoside diphosphate linked moiety X)-type motif 4	10.9804	11.9221
0.658883	Nup37	nucleoporin 37	7.89056	7.28865
1.638	Oas1k	2 ' -5 ' oligoadenylate synthetase 1K	7.01401	7.72595
0.660786	Olfml2a	olfactomedin-like 2A	7.02449	6.42674
0.652266	Olr1708	olfactory receptor 1708	4.93139	4.31493
0.599389	Oxnad1	oxidoreductase NAD-binding domain containing 1	8.60774	7.8693
0.667113	Pex19	peroxisomal biogenesis factor 19	10.1684	9.58439
0.344599	Pfkfb1	6-phosphofructo-2-kinase/fructose-2,6-biphosphatase 1	8.0693	6.5323
0.652955	Pgcp	plasma glutamate carboxypeptidase	8.63488	8.01994
2.0461	Pim1	pim-1 oncogene	8.24278	9.27566
0.557086	Ppargc1a	peroxisome proliferator-activated receptor gamma, coactivator 1 alpha	8.2191	7.37507
0.538297	Ppdpf	pancreatic progenitor cell differentiation and proliferation factor homolog (zebrafish)	9.8852	8.99168
1.53744	Ppm1e	protein phosphatase 1E (PP2C domain containing)	6.83601	7.45654
0.576902	Prodh	proline dehydrogenase	7.40746	6.61386
1.59795	Psat1	phosphoserine aminotransferase 1	7.39937	8.0756
0.641414	Pts	6-pyruvoyl-tetrahydropterin synthase	6.91951	6.27884
2.09417	PVR	poliovirus receptor	10.4424	11.5088
0.569105	Rabl3	RAB, member of RAS oncogene family-like 3	9.50889	8.69565
0.602604	Rad52	RAD52 homolog (S. cerevisiae)	8.20741	7.4767
1.75687	Rasa2	RAS p21 protein activator 2	7.60044	8.41346
0.619994	RGD1305158	similar to RIKEN cDNA 1810030N24	6.27	5.58032
0.660171	RGD1305823	similar to RIKEN cDNA 0610037P05	9.60348	9.00439
0.631423	RGD1310230	similar to RIKEN cDNA 5230400G24	10.7895	10.1262
0.640717	RGD1310597	similar to RIKEN cDNA 1200014M14	8.32577	7.68353
0.567452	RGD1311910	similar to hypothetical p38 protein	7.81698	6.99955
0.658151	RGD1561797	RGD1561797	8.74415	8.14064
0.552817	RGD1562626	similar to adaptor molecule SRCASM	7.1443	6.28918
0.650823	RGD1564171	RGD1564171	6.91913	6.29947
1.52892	Rgs14	regulator of G-protein signaling 14	6.34676	6.95927
0.566414	Rnase4	ribonuclease, RNase A family 4	9.83714	9.01707
0.560003	Rpa1	replication protein A1	9.10475	8.26826
1.55574	Rps27	ribosomal protein S27	5.35752	5.99512
1.89529	Runx1	runt related transcription factor 1	10.6243	11.5467
0.435784	Rxrg	retinoid X receptor gamma	8.16331	6.965
4.3346	S100a9	S100 calcium binding protein A9	6.80108	8.91698
1.6891	Sbno2	strawberry notch homolog 2 (Drosophila)	8.40832	9.16457
0.664007	Scara3	scavenger receptor class A, member 3	7.55763	6.9669
0.580918	Scx	scleraxis	9.11691	8.33332
0.667085	Sdhd	succinate dehydrogenase complex, subunit D, integral membrane protein	11.3158	10.7318
0.610247	Selenbp1	selenium binding protein 1	8.99004	8.27751
3.6469	Sell	selectin L	7.90098	9.76765
0.630177	Selo	selenoprotein O	8.72098	8.0548
0.650995	Sepp1	selenoprotein P, plasma, 1	10.8099	10.1906
0.520506	Serpine2	serine (or cysteine) peptidase inhibitor, clade E, member 2	9.48288	8.54087
0.550018	Sesn1	sestrin 1	9.09319	8.23074
1.66855	Slc12a6	solute carrier family 12, member 6	7.83298	8.57157
0.461778	Slc16a7	solute carrier family 16, member 7 (monocarboxylic acid transporter 2)	8.11735	7.00263
0.658773	Slc25a15	solute carrier family 25 (mitochondrial carrier; ornithine transporter) member 15	7.80014	7.19799
0.653798	Slc25a42	solute carrier family 25, member 42	8.83854	8.22545
1.64058	Slc30a4	solute carrier family 30 (zinc transporter), member 4	9.99315	10.7073
0.597929	Slc41a3	solute carrier family 41, member 3	7.61402	6.87206
0.442136	Slc46a3	solute carrier family 46, member 3	8.10608	6.92865
1.63371	Slc7a6os	solute carrier family 7, member 6 opposite strand	7.2871	7.99525
1.66513	Smpd3	sphingomyelin phosphodiesterase 3, neutral	7.20673	7.94237
0.618353	Sord	sorbitol dehydrogenase	9.03014	8.33665
0.578971	Srp9	signal recognition particle 9	8.56226	7.77382
0.585088	Sspn	sarcospan	9.62173	8.84845
0.584469	Stmn1	stathmin 1	9.06852	8.29372
0.656749	Stmn2	stathmin-like 2	6.77617	6.16959
0.550162	Taz	tafazzin	9.78884	8.92677
0.640139	Tctex1d2	Tctex1 domain containing 2	5.9709	5.32735
0.567125	Terf1	telomeric repeat binding factor (NIMA-interacting) 1	8.08222	7.26396
2.1001	Tex10	testis expressed gene 10	8.2337	9.30416
0.611177	Thoc4	THO complex 4	10.7499	10.0396
0.664905	Tlr3	toll-like receptor 3	7.76615	7.17737
0.65892	Tmem111	transmembrane protein 111	10.1291	9.5273
0.559593	Tmem116	transmembrane protein 116	7.96954	7.13199
1.6129	Tmem156	transmembrane protein 156	4.45902	5.14867
2.17955	Tmem185a	transmembrane protein 185A	10.0522	11.1762
0.648894	Tmem216	transmembrane protein 216	7.45726	6.83332
0.547725	Tmem218	transmembrane protein 218	7.40257	6.5341
0.644457	Tmem50b	transmembrane protein 50B	10.5824	9.9486
0.60769	Tmem59	transmembrane protein 59	10.5984	9.8798
0.58242	Tnfsf10	tumor necrosis factor (ligand) superfamily, member 10	6.87413	6.09426
1.75961	Trafd1	TRAF type zinc finger domain containing 1	9.49395	10.3092
0.608358	Ttc18	tetratricopeptide repeat domain 18	7.68299	6.96599
0.554236	Tusc4	tumor suppressor candidate 4	8.08379	7.23236
1.53689	Uck2	uridine-cytidine kinase 2	9.91358	10.5336
1.50164	Usp28	ubiquitin specific peptidase 28	9.99091	10.5774
0.585715	Wbp5	WW domain binding protein 5	7.38619	6.61446
0.580837	Wdsub1	WD repeat, sterile alpha motif and U-box domain containing 1	7.5899	6.8061
1.52969	Yod1	YOD1 OTU deubiquinating enzyme 1 homolog (S. cerevisiae)	7.18844	7.80168
0.654207	Zdhhc4	zinc finger, DHHC-type containing 4	9.95029	9.33811
1.72258	Zfp364	zinc finger protein 364	10.8857	11.6703
0.601446	Zinki	Arg3.1/Arc mRNA-binding zinc finger protein	7.94926	7.21576
0.616174	Zinki	Arg3.1/Arc mRNA-binding zinc finger protein	8.01285	7.31426
0.590866	Zmat2	zinc finger, matrin type 2	9.84005	9.08096
1.6483	Znrf1	zinc and ring finger 1	9.23116	9.95214
0.662078	Zrsr1	zinc finger (CCCH type), RNA binding motif and serine/arginine rich 1	8.3121	7.71717

## Sheet: Supplemental Table 6
Supplemental Table 5. Listing of significant genes altered by at least 1.5 fold when comparing OL-3 Days and Sham-OL 3 Days where Group means are Log-base 2 of expression values.
			Means
3Day OL/Sham	GENE_SYMBOL	Gene Name	Sham 3-Days	OL 3-Days
2.16804	A2m	alpha-2-macroglobulin	6.05064	7.16703
0.665287	Abcc8	ATP-binding cassette, sub-family C (CFTR/MRP), member 8	7.44194	6.85398
0.576598	Abhd1	abhydrolase domain containing 1	7.90572	7.11136
0.44915	Acaa2	acetyl-Coenzyme A acyltransferase 2	12.2602	11.1055
0.595185	Acaca	acetyl-coenzyme A carboxylase alpha	8.96045	8.21186
0.526271	Acacb	acetyl-Coenzyme A carboxylase beta	9.88566	8.95954
0.505681	Acads	acyl-Coenzyme A dehydrogenase, C-2 to C-3 short chain	9.42537	8.44167
0.515622	Acadvl	acyl-Coenzyme A dehydrogenase, very long chain	10.9455	9.98993
1.55041	Acat2	acetyl-Coenzyme A acetyltransferase 2	7.11175	7.7444
1.64712	Acat2	acetyl-Coenzyme A acetyltransferase 2	7.34681	8.06676
0.432436	Acot2	acyl-CoA thioesterase 2	10.0618	8.85232
0.553463	Acox2	acyl-Coenzyme A oxidase 2, branched chain	6.66552	5.81208
1.62476	Adamts1	ADAM metallopeptidase with thrombospondin type 1 motif, 1	8.67882	9.37904
1.68143	Adpgk	ADP-dependent glucokinase	8.14071	8.8904
2.37757	Aebp1	AE binding protein 1	8.98325	10.2327
0.64504	Agpat2	1-acylglycerol-3-phosphate O-acyltransferase 2 (lysophosphatidic acid acyltransferase, beta)	9.24448	8.61194
0.626904	Akr1c18	aldo-keto reductase family 1, member C18	6.38862	5.71493
0.664102	Akr1cl2	aldo-keto reductase family 1, member C-like 2	7.37645	6.78593
0.618258	Alpl	alkaline phosphatase, liver/bone/kidney	7.46525	6.77153
1.7438	Angpt4	angiopoietin 4	6.8874	7.68963
3.35677	Ankrd1	ankyrin repeat domain 1 (cardiac muscle)	9.85801	11.6051
0.496034	Anks1b	ankyrin repeat and sterile alpha motif domain containing 1B	7.14005	6.12856
0.655007	Anks1b	ankyrin repeat and sterile alpha motif domain containing 1B	5.7183	5.10788
0.186371	Aqp7	aquaporin 7	10.1314	7.70766
1.57496	Arf4	ADP-ribosylation factor 4	11.4218	12.0772
0.627281	Atcay	ataxia, cerebellar, Cayman type	6.9535	6.28068
1.64719	Atp10a	ATPase, class V, type 10A	7.39388	8.11389
1.97281	B3galt2	UDP-Gal:betaGlcNAc beta 1,3-galactosyltransferase, polypeptide 2	6.0714	7.05165
0.505498	Bckdha	branched chain ketoacid dehydrogenase E1, alpha polypeptide	8.77449	7.79027
0.660982	Bphl	biphenyl hydrolase-like (serine hydrolase)	9.14056	8.54324
1.99037	Btg3	BTG family, member 3	6.43082	7.42386
1.81672	Bub1	budding uninhibited by benzimidazoles 1 homolog (S. cerevisiae)	7.30664	8.16797
1.64282	C1qb	complement component 1, q subcomponent, B chain	9.46309	10.1793
0.322021	Car12	carbonic anyhydrase 12	7.86348	6.22871
0.325592	Car14	carbonic anhydrase 14	8.97128	7.35241
1.6249	Carhsp1	calcium regulated heat stable protein 1	8.38233	9.08268
2.66711	Ccnb1	cyclin B1	6.66815	8.08342
2.10139	Ccnb2	cyclin B2	7.29208	8.36342
0.618904	Ccrn4l	CCR4 carbon catabolite repression 4-like (S. cerevisiae)	8.31342	7.62121
1.64352	Cd209d	CD209d antigen	4.1127	4.82949
2.14822	Cdca2	cell division cycle associated 2	5.57662	6.67976
1.62713	Cdca8	cell division cycle associated 8	5.57745	6.27978
1.51398	Cdk5r1	cyclin-dependent kinase 5, regulatory subunit 1	6.19212	6.79047
3.06552	Cdkn3	cyclin-dependent kinase inhibitor 3	7.28023	8.89636
1.90683	Cdr2	cerebellar degeneration-related 2	7.81439	8.74557
2.78263	Cep55	centrosomal protein 55kDa	5.6164	7.09285
0.464127	Chchd10	coiled-coil-helix-coiled-coil-helix domain containing 10	11.453	10.3456
1.63083	Chi3l1	chitinase 3-like 1	8.81046	9.51607
1.57323	Chp2	calcineurin B homologous protein 2	8.01938	8.67311
1.57284	Ckap4	cytoskeleton-associated protein 4	8.62543	9.27881
1.90873	Clec11a	C-type lectin domain family 11, member a	8.04406	8.97668
1.93727	Cndp1	carnosine dipeptidase 1 (metallopeptidase M20 family)	6.97027	7.9243
1.70418	Colec12	collectin sub-family member 12	8.95117	9.72025
0.602252	Coq3	coenzyme Q3 homolog, methyltransferase (S. cerevisiae)	9.96479	9.23323
0.648998	Coq7	coenzyme Q7 homolog, ubiquinone (yeast)	9.00559	8.38187
0.577316	Cox5b	cytochrome c oxidase subunit Vb	10.6612	9.86867
0.503471	Cox8b	cytochrome c oxidase, subunit VIIIb	11.9761	10.9861
0.497903	Cpt2	carnitine palmitoyltransferase 2	11.0773	10.0712
2.95886	Crabp2	cellular retinoic acid binding protein 2	7.05456	8.6196
0.632091	Crb3	crumbs homolog 3 (Drosophila)	6.70862	6.04682
2.15124	Crtap	cartilage associated protein	8.35534	9.4605
1.6655	Csrp2	cysteine and glycine-rich protein 2	6.80846	7.54441
1.5793	Csrp3	cysteine and glycine-rich protein 3	12.4915	13.1508
0.522261	Ctf1	cardiotrophin 1	8.76903	7.83187
0.603327	Cuedc1	CUE domain containing 1	9.23964	8.51065
2.86463	Cxcl13	chemokine (C-X-C motif) ligand 13	6.05126	7.5696
0.594809	Cyc1	cytochrome c-1	11.2569	10.5074
1.8796	Cyp51	cytochrome P450, subfamily 51	8.25815	9.16858
0.48884	Dci	dodecenoyl-Coenzyme A delta isomerase (3,2 trans-enoyl-Coenzyme A isomerase)	10.8185	9.78597
0.656032	Defb9	defensin beta 9	5.71532	5.10716
0.513951	Dffa	DNA fragmentation factor, alpha subunit	9.50854	8.54824
0.456621	Dhrs11	dehydrogenase/reductase (SDR family) member 11	9.68049	8.54956
0.586341	Dhx35	DEAH (Asp-Glu-Ala-His) box polypeptide 35	7.92592	7.15573
1.58207	Dnajb11	DnaJ (Hsp40) homolog, subfamily B, member 11	8.54576	9.20757
0.586726	Doc2g	double C2, gamma	8.08568	7.31644
0.572608	Dusp8	dual specificity phosphatase 8	8.41497	7.61059
1.61989	E2f8	E2F transcription factor 8	6.43823	7.13413
0.470098	Ech1	enoyl coenzyme A hydratase 1, peroxisomal	11.1192	10.0302
1.62153	Efemp2	EGF-containing fibulin-like extracellular matrix protein 2	9.33212	10.0295
1.58127	Egr1	early growth response 1	8.62436	9.28544
1.60192	Epb4.1l3	erythrocyte protein band 4.1-like 3	6.5637	7.2435
2.41415	Erbb3	v-erb-b2 erythroblastic leukemia viral oncogene homolog 3 (avian)	7.55059	8.8221
0.55509	Etfb	electron-transfer-flavoprotein, beta polypeptide	11.5753	10.7261
1.94775	F2r	coagulation factor II (thrombin) receptor	7.54008	8.50189
0.36932	Fabp3	fatty acid binding protein 3, muscle and heart	12.0752	10.6382
1.94998	Fads1	fatty acid desaturase 1	9.19984	10.1633
1.79383	Fads2	fatty acid desaturase 2	8.30263	9.14567
1.62508	Faim3	Fas apoptotic inhibitory molecule 3	8.39442	9.09492
2.29508	Fam111a	family with sequence similarity 111, member A	5.64114	6.83969
0.647519	Fastk	Fas-activated serine/threonine kinase	10.2544	9.62744
0.576175	Fitm2	fat storage-inducing transmembrane protein 2	9.80571	9.01029
1.62932	Fkbp14	FK506 binding protein 14	8.0968	8.80107
1.83702	Fkbp7	FK506 binding protein 7	8.27781	9.15518
1.63045	Fkbp9	FK506 binding protein 9	9.33175	10.037
0.651349	Fmc1	formation of mitochondrial complexes 1 homolog (S. cerevisiae)	8.5719	7.9534
0.61458	Fndc7	fibronectin type III domain containing 7	5.45634	4.75401
0.562407	Gabrr2	gamma-aminobutyric acid (GABA) receptor, rho 2	7.47759	6.64727
0.64519	Gcdh	glutaryl-Coenzyme A dehydrogenase	9.56106	8.92885
1.71475	Gins4	GINS complex subunit 4 (Sld5 homolog)	7.24004	8.01804
0.608959	Gnao1	guanine nucleotide binding protein (G protein), alpha activating activity polypeptide O	8.55606	7.84048
1.56513	Gnpnat1	glucosamine-phosphate N-acetyltransferase 1	8.59099	9.23727
0.562095	Got1	glutamic-oxaloacetic transaminase 1, soluble (aspartate aminotransferase 1)	11.6513	10.8202
0.637473	Gp5	glycoprotein V (platelet)	7.3092	6.65963
3.15147	Gpr34	G protein-coupled receptor 34	7.36424	9.02027
2.19532	Gpx8	glutathione peroxidase 8	7.74693	8.88136
0.581104	Grtp1	growth hormone regulated TBC protein 1	8.25404	7.4709
1.91738	Gulp1	GULP, engulfment adaptor PTB domain containing 1	7.62514	8.56427
1.60935	H2afz	H2A histone family, member Z	9.8162	10.5027
0.489455	Hadh	hydroxyacyl-Coenzyme A dehydrogenase	11.4094	10.3787
0.563608	Hadha	hydroxyacyl-Coenzyme A dehydrogenase/3-ketoacyl-Coenzyme A thiolase/enoyl-Coenzyme A hydratase (trifunctional protein), alpha subunit	8.9473	8.12006
0.610409	Hadha	hydroxyacyl-Coenzyme A dehydrogenase/3-ketoacyl-Coenzyme A thiolase/enoyl-Coenzyme A hydratase (trifunctional protein), alpha subunit	12.0375	11.3254
1.52688	Hbegf	heparin-binding EGF-like growth factor	8.25982	8.8704
0.571493	Hddc3	HD domain containing 3	8.91686	8.10967
1.68261	Heph	hephaestin	6.52646	7.27717
1.71654	Hpgd	hydroxyprostaglandin dehydrogenase 15 (NAD)	4.83753	5.61704
0.662991	Hsd17b10	hydroxysteroid (17-beta) dehydrogenase 10	10.6679	10.0749
2.64662	Htr2b	5-hydroxytryptamine (serotonin) receptor 2B	6.70877	8.11292
0.478186	Hyal1	hyaluronoglucosaminidase 1	9.17387	8.10951
2.08961	Idi1	isopentenyl-diphosphate delta isomerase 1	6.44961	7.51285
2.45271	Igfbp4	insulin-like growth factor binding protein 4	8.8396	10.134
1.8096	Il1r1	interleukin 1 receptor, type I	7.83243	8.6881
0.651792	Isoc2b	isochorismatase domain containing 2b	7.76502	7.1475
1.61796	Itgb3bp	integrin beta 3 binding protein (beta3-endonexin)	5.45799	6.15217
1.83652	Jak2	Janus kinase 2	9.34182	10.2188
1.91411	Junb	jun B proto-oncogene	8.54582	9.48249
0.547823	Kcnj11	potassium inwardly rectifying channel, subfamily J, member 11	9.63202	8.7638
1.90628	Kcnt2	potassium channel, subfamily T, member 2	6.57558	7.50634
1.82748	Kctd4	potassium channel tetramerisation domain containing 4	4.5061	5.37595
2.02012	Kif15	kinesin family member 15	6.3841	7.39854
1.82889	Kif20b	kinesin family member 20B	3.83286	4.70383
0.640825	Klk1c10	T-kininogenase	4.19281	3.55081
1.90604	Kntc1	kinetochore associated 1	5.50899	6.43957
1.74912	Kpna2	karyopherin alpha 2	9.96056	10.7672
1.7513	Kpna2	karyopherin alpha 2	9.94358	10.752
0.650058	Krt33a	keratin 33A	6.09693	5.47557
3.75497	Lbp	lipopolysaccharide binding protein	8.2342	10.143
2.67292	Ldha	lactate dehydrogenase A	11.3462	12.7646
0.55795	Ldhd	lactate dehydrogenase D	7.83833	6.99654
1.86567	Lepre1	leucine proline-enriched proteoglycan (leprecan) 1	8.07575	8.97545
0.308043	Lingo4	leucine rich repeat and Ig domain containing 4	10.3879	8.68914
0.646048	Lmod2	leiomodin 2 (cardiac)	11.6485	11.0182
1.60997	LOC292449	similar to hypothetical protein	6.06997	6.75701
1.69654	LOC301748	similar to RIKEN cDNA 1700001E04	7.50155	8.26415
1.5503	LOC304239	similar to RalA binding protein 1	6.55676	7.18931
0.549406	LOC306766	hypothetical LOC306766	11.2184	10.3543
1.80217	LOC361346	similar to chromosome 18 open reading frame 54	7.11809	7.96782
1.53397	LOC363337	similar to RIKEN cDNA 1700081O22	6.7061	7.32337
2.22242	LOC363337	similar to RIKEN cDNA 1700081O22	5.78477	6.93691
0.662098	LOC498316	hypothetical LOC498316	7.19789	6.603
1.57831	LOC501224	similar to RIKEN cDNA 2610042L04	7.78144	8.43982
1.63773	LOC501224	similar to RIKEN cDNA 2610042L04	7.59495	8.30665
1.64235	LOC501224	similar to RIKEN cDNA 2610042L04	7.90283	8.61859
1.77528	LOC501224	similar to RIKEN cDNA 2610042L04	7.67817	8.50621
1.85125	LOC501224	similar to RIKEN cDNA 2610042L04	7.78542	8.67393
1.55692	LOC503165	similar to ADP-ribosylation factor GTPase-activating protein 3 (ARF GAP 3)	7.75709	8.39579
1.53913	LOC680477	similar to EEA1 (Early Endosome Antigen, Rab effector) homolog family member (eea-1)	6.64282	7.26494
0.577517	LOC685544	hypothetical protein LOC685544	8.64832	7.85626
0.619444	LOC685544	hypothetical protein LOC685544	8.13125	7.44029
0.651719	LOC685544	hypothetical protein LOC685544	9.49161	8.87393
1.6592	Lpar1	lysophosphatidic acid receptor 1	8.88251	9.613
0.493908	Lynx1	Ly6/neurotoxin 1	10.1585	9.1408
0.497769	Macrod1	MACRO domain containing 1	8.61172	7.60527
2.23766	Mad2l1	MAD2 mitotic arrest deficient-like 1 (yeast)	5.99961	7.16159
1.5909	Maged1	melanoma antigen, family D, 1	9.69321	10.3631
1.87584	Mageh1	melanoma antigen, family H, 1	6.29957	7.20711
1.63016	Map1a	microtubule-associated protein 1A	8.28558	8.99059
0.406669	Me3	malic enzyme 3, NADP(+)-dependent, mitochondrial	8.402	7.10393
1.53813	Meox2	mesenchyme homeobox 2	8.24735	8.86852
0.481718	Mlxipl	MLX interacting protein-like	9.27557	8.22183
0.55424	Mlycd	malonyl-CoA decarboxylase	8.43476	7.58334
4.3506	Mmp13	matrix metallopeptidase 13	4.84269	6.96391
1.95961	Mocos	molybdenum cofactor sulfurase	6.76997	7.74054
0.613597	Morn4	MORN repeat containing 4	6.6633	5.95866
0.596387	Mpz	myelin protein zero	6.61687	5.87119
0.659181	Mrpl4	mitochondrial ribosomal protein L4	10.5156	9.91432
0.596836	Mrpl40	mitochondrial ribosomal protein L40	9.71554	8.97095
2.02493	Mthfd2	methylenetetrahydrofolate dehydrogenase (NADP+ dependent) 2, methenyltetrahydrofolate cyclohydrolase	7.91677	8.93465
2.42337	Mthfd2	methylenetetrahydrofolate dehydrogenase (NADP+ dependent) 2, methenyltetrahydrofolate cyclohydrolase	7.62216	8.89918
0.538318	Mtp18	mitochondrial protein 18 kDa	7.60408	6.71061
0.600999	Myadml2	myeloid-associated differentiation marker-like 2	9.98219	9.24762
2.4742	Mybl1	myeloblastosis oncogene-like 1	5.7469	7.05386
2.33252	Mybph	myosin binding protein H	8.86927	10.0912
1.58686	Nab1	Ngfi-A binding protein 1	6.80918	7.47536
1.89344	Ncam1	neural cell adhesion molecule 1	9.82575	10.7468
1.5312	Nck1	NCK adaptor protein 1	8.39317	9.00783
0.643323	Ndufa11	NADH dehydrogenase (ubiquinone) 1 alpha subcomplex 11	11.4874	10.851
0.590003	Ndufa9	NADH dehydrogenase (ubiquinone) 1 alpha subcomplex, 9	11.6981	10.9369
0.612261	Ndufb7	NADH dehydrogenase (ubiquinone) 1 beta subcomplex, 7	11.1577	10.4499
0.649347	Ndufb8	NADH dehydrogenase (ubiquinone) 1 beta subcomplex 8	10.2514	9.62848
0.642924	Ndufs7	NADH dehydrogenase (ubiquinone) Fe-S protein 7	12.306	11.6687
0.603836	Ndufv3	NADH dehydrogenase (ubiquinone) flavoprotein 3	11.1692	10.4414
1.74377	Nfkbiz	nuclear factor of kappa light polypeptide gene enhancer in B-cells inhibitor, zeta	7.18908	7.99128
0.588935	Nos1	nitric oxide synthase 1, neuronal	6.55781	5.79399
2.64292	Nuf2	NUF2, NDC80 kinetochore complex component, homolog (S. cerevisiae)	5.47453	6.87666
1.68965	Nup107	nucleoporin 107	6.54179	7.29851
0.63214	Oas1k	2 ' -5 ' oligoadenylate synthetase 1K	6.66506	6.00337
1.54435	Ocln	occludin	5.59337	6.22036
1.53494	Olr406	olfactory receptor 406	3.71219	4.33037
1.61306	Osmr	oncostatin M receptor	9.35692	10.0467
1.84709	Ostc	oligosaccharyltransferase complex subunit	9.45303	10.3383
0.639106	Oxnad1	oxidoreductase NAD-binding domain containing 1	8.95558	8.3097
1.6028	P2ry12	purinergic receptor P2Y, G-protein coupled, 12	7.97957	8.66016
0.457231	Pank1	pantothenate kinase 1	8.69109	7.56208
1.617	Paqr8	progestin and adipoQ receptor family member VIII	7.06423	7.75755
1.56699	Pbx3	pre-B-cell leukemia homeobox 3	7.13584	7.78383
1.94285	Pdia4	protein disulfide isomerase family A, member 4	9.21468	10.1729
1.65413	Pdia6	protein disulfide isomerase family A, member 6	9.71579	10.4419
0.638433	Per1	period homolog 1 (Drosophila)	7.65251	7.00512
0.637297	Pex19	peroxisomal biogenesis factor 19	10.0973	9.44733
0.665595	Pex19	peroxisomal biogenesis factor 19	9.85881	9.27152
0.655872	Pfdn6	prefoldin subunit 6	8.72549	8.11697
0.346607	Pfkfb1	6-phosphofructo-2-kinase/fructose-2,6-biphosphatase 1	9.12799	7.59937
1.91552	Pgm3	phosphoglucomutase 3	8.26008	9.19782
0.666457	Plekhh3	pleckstrin homology domain containing, family H (with MyTH4 domain) member 3	8.36324	7.77783
0.614551	Plin5	perilipin 5	7.33744	6.63505
3.72971	Plk4	polo-like kinase 4 (Drosophila)	5.68933	7.58839
0.443279	Pln	phospholamban	7.55267	6.37896
2.69121	Plod2	procollagen lysine, 2-oxoglutarate 5-dioxygenase 2	9.07147	10.4997
0.439459	Ppargc1a	peroxisome proliferator-activated receptor gamma, coactivator 1 alpha	8.64017	7.45397
0.460603	Ppm1j	protein phosphatase 1J	7.92456	6.80615
0.617736	Pptc7	PTC7 protein phosphatase homolog (S. cerevisiae)	9.74418	9.04925
1.68698	Prdx4	peroxiredoxin 4	7.59058	8.34503
1.98283	Prkcb	protein kinase C, beta	7.38076	8.36832
0.442777	Prodh	proline dehydrogenase	8.16561	6.99026
0.643245	Prox1	prospero homeobox 1	8.84405	8.20749
2.59904	Prr11	proline rich 11	5.45405	6.83203
2.40342	Psat1	phosphoserine aminotransferase 1	7.34129	8.60637
2.08597	Pter	phosphotriesterase related	7.49013	8.55085
1.63154	Ptger4	prostaglandin E receptor 4	7.42161	8.12784
1.68332	Ptgfr	prostaglandin F receptor	5.33656	6.08788
2.29916	Ptx3	pentraxin related gene	6.49775	7.69886
2.47228	PVR	poliovirus receptor	9.02113	10.327
1.64486	Rab13	RAB13, member RAS oncogene family	7.12986	7.84782
2.03219	Racgap1	Rac GTPase-activating protein 1	6.48636	7.5094
2.55987	Rarres1	retinoic acid receptor responder (tazarotene induced) 1	7.51008	8.86615
1.96797	Rarres2	retinoic acid receptor responder (tazarotene induced) 2	8.97052	9.94723
1.73867	Rcn1	reticulocalbin 1, EF-hand calcium binding domain	7.32542	8.1234
1.90192	Rcn1	reticulocalbin 1, EF-hand calcium binding domain	9.89416	10.8216
1.58113	Rcn2	reticulocalbin 2, EF-hand calcium binding domain	8.70167	9.36262
2.46063	Reg3g	regenerating islet-derived 3 gamma	5.06962	6.36865
0.585203	RGD1303003	homolog of zebrafish ES1	10.0301	9.25711
0.291646	RGD1304931	similar to RIKEN cDNA 2310042D19	9.15572	7.37801
0.64831	RGD1304978	similar to RIKEN cDNA 0610027B03	8.80947	8.18422
1.75574	RGD1305457	similar to RIKEN cDNA 1700023M03	6.5952	7.40728
1.64592	RGD1310224	similar to RIKEN cDNA 1810022C23	7.5193	8.23819
0.598787	RGD1311273	similar to RIKEN cDNA 9530058B02	7.86323	7.12334
1.56098	RGD1311946	similar to RIKEN cDNA 1810055G02	8.20546	8.8479
1.89512	RGD1561797	RGD1561797	8.56624	9.48853
0.429605	RGD1563224	similar to 4930438D12Rik protein	10.6278	9.40893
1.53105	RGD1566243	similar to protein of unknown function	8.08186	8.69638
0.561926	Rgnef	Rho-guanine nucleotide exchange factor	7.43396	6.60242
1.52945	Rnase4	ribonuclease, RNase A family 4	10.1152	10.7282
1.63381	Rpa3	replication protein A3	6.32787	7.03611
1.57079	Rps4y2	ribosomal protein S4, Y-linked 2	6.89064	7.54213
0.630745	Rtn4ip1	reticulon 4 interacting protein 1	7.98087	7.316
1.91544	Runx1	runt related transcription factor 1	9.62711	10.5648
0.499921	Rxrg	retinoid X receptor gamma	8.80553	7.8053
0.449176	S100a1	S100 calcium binding protein A1	10.9525	9.79783
0.666411	Sbk1	SH3-binding domain kinase 1	6.90068	6.31516
1.92444	Sc65	synaptonemal complex protein SC65	7.60592	8.55036
0.555179	Scn1a	sodium channel, voltage-gated, type I, alpha	8.5588	7.70983
0.575944	Scrn3	secernin 3	9.22432	8.42832
0.609934	Sdhd	succinate dehydrogenase complex, subunit D, integral membrane protein	11.4469	10.7336
2.0635	Sec61b	Sec61 beta subunit	8.82993	9.87502
1.66015	Sele	selectin E	5.61227	6.34358
0.486131	Selenbp1	selenium binding protein 1	9.54689	8.50631
0.507695	Sema6c	sema domain, transmembrane domain (TM), and cytoplasmic domain, (semaphorin) 6C	8.32222	7.34425
1.6244	Sept10	septin10	6.70829	7.4082
0.661747	Sh3bp5	SH3-domain binding protein 5 (BTK-associated)	9.56524	8.96959
0.663623	Shbg	sex hormone binding globulin	6.54512	5.95356
1.62915	Siglec1	sialic acid binding Ig-like lectin 1, sialoadhesin	6.92906	7.63318
1.69884	Ska2	spindle and kinetochore associated complex subunit 2	6.26243	7.02698
1.70974	Ska2	spindle and kinetochore associated complex subunit 2	6.45676	7.23053
0.540282	Slc16a7	solute carrier family 16, member 7 (monocarboxylic acid transporter 2)	9.63973	8.75152
0.611435	Slc25a42	solute carrier family 25, member 42	8.7394	8.02967
0.666367	Slc27a1	solute carrier family 27 (fatty acid transporter), member 1	8.94556	8.35995
0.665579	Slc38a1	solute carrier family 38, member 1	10.4039	9.8166
0.488462	Slc41a3	solute carrier family 41, member 3	9.16752	8.13384
0.554016	Slc7a15	solute carrier family 7 (cationic amino acid transporter, y+ system), member 15	7.21098	6.35898
2.06937	Slco2a1	solute carrier organic anion transporter family, member 2a1	7.25703	8.30622
0.663448	Sned1	sushi, nidogen and EGF-like domains 1	6.48437	5.89242
1.85242	Snrpd1	small nuclear ribonucleoprotein D1	9.39188	10.2813
0.543452	Snta1	syntrophin, acidic 1	9.37802	8.49825
1.79707	Snx7	sorting nexin 7	8.02061	8.86626
1.76252	Spag5	sperm associated antigen 5	5.90512	6.72276
1.73203	Sparc	secreted protein, acidic, cysteine-rich (osteonectin)	12.1321	12.9246
2.19257	Spon1	spondin 1, extracellular matrix protein	7.71886	8.85148
0.549021	Sspn	sarcospan	9.96769	9.10262
1.62148	Stmn2	stathmin-like 2	7.51483	8.21214
1.7285	Sv2c	synaptic vesicle glycoprotein 2c	6.13463	6.92415
0.582743	Tbx1	T-box 1	8.87587	8.0968
1.9952	Tcf19	transcription factor 19	6.70068	7.69721
0.428396	Tmem116	transmembrane protein 116	8.94452	7.72154
0.664366	Tmem171	transmembrane protein 171	6.37932	5.78937
1.54589	Tmem183a	transmembrane protein 183A	8.86991	9.49834
0.503682	Tmem25	transmembrane protein 25	6.57529	5.58588
2.61047	Trim59	tripartite motif-containing 59	5.63239	7.0167
2.25801	Tsku	tsukushin	7.45928	8.63434
1.54168	Tspan6	tetraspanin 6	7.97013	8.59463
0.602052	Ttc18	tetratricopeptide repeat domain 18	8.15452	7.42248
1.8157	Tubb3	tubulin, beta 3	6.64174	7.50227
2.35007	Tyms	thymidylate synthetase	7.16359	8.3963
1.56816	Uchl5ip	UCHL5 interacting protein	7.3886	8.03767
2.16724	Uck2	uridine-cytidine kinase 2	9.22486	10.3407
0.639479	Uqcrc1	ubiquinol-cytochrome c reductase core protein I	11.7777	11.1327
1.65619	Ust	uronyl-2-sulfotransferase	7.08312	7.81099
1.55622	Uxs1	UDP-glucuronate decarboxylase 1	8.76268	9.40072
2.28043	Vsig4	V-set and immunoglobulin domain containing 4	5.22142	6.41072
0.567344	Wnt16	wingless-type MMTV integration site family, member 16	6.60411	5.78641
1.68167	Ykt6	YKT6 v-SNARE homolog (S. cerevisiae)	8.48029	9.23019
0.587634	Zbtb16	zinc finger and BTB domain containing 16	9.88271	9.1157
0.577038	Zfp2	zinc finger protein 2	5.60085	4.80759
1.70242	Zfp354c	zinc finger protein 354C	6.80195	7.56953
0.565004	Zfp385a	zinc finger protein 385A	9.67014	8.84647
0.421677	Zp2	zona pellucida glycoprotein 2 (sperm receptor)	7.48437	6.23858

## Sheet: Supplemental Table 7
Supplemental Table 7. Listing of significant genes altered by at least 1.5 fold when comparing OL-7 Days and Sham-OL 7 Days where Group means are Log-base 2 of expression values.
			Means
7Day OL/Sham	GENE_SYMBOL	Gene Name	Sham 7-Day	OL 7-Days
0.620362	Acaca	acetyl-coenzyme A carboxylase alpha	8.63685	7.94803
0.522255	Acacb	acetyl-Coenzyme A carboxylase beta	9.54242	8.60525
0.627558	Acads	acyl-Coenzyme A dehydrogenase, C-2 to C-3 short chain	9.17763	8.50545
0.556121	Acot2	acyl-CoA thioesterase 2	9.49445	8.64793
1.52912	Adpgk	ADP-dependent glucokinase	8.00761	8.6203
0.259129	Akr1c18	aldo-keto reductase family 1, member C18	7.23682	5.28857
3.01797	Ankrd1	ankyrin repeat domain 1 (cardiac muscle)	9.42736	11.0209
0.572526	Anks1b	ankyrin repeat and sterile alpha motif domain containing 1B	6.59267	5.78809
0.421621	Aqp7	aquaporin 7	9.93137	8.68539
1.57251	Aspa	aspartoacylase	6.37304	7.02611
1.80901	Atf3	activating transcription factor 3	9.03183	9.88703
3.25081	B3galt2	UDP-Gal:betaGlcNAc beta 1,3-galactosyltransferase, polypeptide 2	6.48388	8.18468
0.650634	Bckdha	branched chain ketoacid dehydrogenase E1, alpha polypeptide	8.55115	7.93107
0.455596	Car12	carbonic anyhydrase 12	7.87645	6.74228
0.610681	Car14	carbonic anhydrase 14	8.22131	7.5098
1.68032	Ccnb1	cyclin B1	6.51571	7.26444
2.18477	Cdkn3	cyclin-dependent kinase inhibitor 3	7.25277	8.38025
1.52615	Cgref1	cell growth regulator with EF hand domain 1	6.72555	7.33545
2.55078	Chi3l1	chitinase 3-like 1	7.86462	9.21556
0.616442	Chrna1	cholinergic receptor, nicotinic, alpha 1 (muscle)	11.0442	10.3463
1.74516	Clec11a	C-type lectin domain family 11, member a	9.06815	9.87151
1.61509	Crabp2	cellular retinoic acid binding protein 2	8.09834	8.78995
1.55448	Cspg4	chondroitin sulfate proteoglycan 4	7.73737	8.3738
2.05121	Csrp2	cysteine and glycine-rich protein 2	7.47326	8.50974
1.56791	Csrp3	cysteine and glycine-rich protein 3	12.2222	12.871
0.647952	Cuedc1	CUE domain containing 1	9.02102	8.39498
7.3967	Cxcl13	chemokine (C-X-C motif) ligand 13	6.97428	9.86117
1.65122	Cyp51	cytochrome P450, subfamily 51	7.93916	8.66269
0.580541	Dci	dodecenoyl-Coenzyme A delta isomerase (3,2 trans-enoyl-Coenzyme A isomerase)	10.6612	9.87663
0.63693	Dhrs11	dehydrogenase/reductase (SDR family) member 11	9.48957	8.83878
1.56807	Dio3	deiodinase, iodothyronine, type III	5.4165	6.06549
0.622312	Ech1	enoyl coenzyme A hydratase 1, peroxisomal	10.8832	10.199
1.67589	Epha3	Eph receptor A3	6.34132	7.08625
0.652853	Eps8l2	EPS8-like 2	7.99994	7.38477
0.575484	Fabp3	fatty acid binding protein 3, muscle and heart	12.0871	11.29
1.72419	Fam111a	family with sequence similarity 111, member A	5.5504	6.33632
1.81569	Fat3	FAT tumor suppressor homolog 3 (Drosophila)	6.06821	6.92873
1.81389	Fcnb	ficolin B	6.98023	7.83932
0.586344	Fgf1	fibroblast growth factor 1	9.24307	8.47289
0.667293	Fgf18	fibroblast growth factor 18	7.94512	7.36151
0.662272	Galntl2	UDP-N-acetyl-alpha-D-galactosamine:polypeptide N-acetylgalactosaminyltransferase-like 2	7.67316	7.07866
0.601153	Gpr1	G protein-coupled receptor 1	6.51112	5.77692
1.69572	Hbegf	heparin-binding EGF-like growth factor	7.97284	8.73474
0.635383	Hcn4	hyperpolarization activated cyclic nucleotide-gated potassium channel 4	7.12682	6.47252
2.51242	Hpgd	hydroxyprostaglandin dehydrogenase 15 (NAD)	5.52357	6.85265
1.83613	Htr2b	5-hydroxytryptamine (serotonin) receptor 2B	6.69953	7.5762
1.75529	Igfbp3	insulin-like growth factor binding protein 3	7.56391	8.37562
0.657391	Igfbp5	insulin-like growth factor binding protein 5	11.2311	10.6259
1.53977	Il1r1	interleukin 1 receptor, type I	8.06834	8.69105
1.57659	Jak2	Janus kinase 2	9.07019	9.72699
0.536851	Kcnj11	potassium inwardly rectifying channel, subfamily J, member 11	9.21288	8.31547
1.66944	Kcnj15	potassium inwardly-rectifying channel, subfamily J, member 15	6.92928	7.66865
3.25859	Lbp	lipopolysaccharide binding protein	9.41333	11.1176
0.667251	Ldhd	lactate dehydrogenase D	7.47426	6.89056
0.22282	Lingo4	leucine rich repeat and Ig domain containing 4	9.55513	7.38908
1.85523	LOC301748	similar to RIKEN cDNA 1700001E04	6.95975	7.85135
1.54979	LOC363337	similar to RIKEN cDNA 1700081O22	6.19054	6.82262
2.41996	LOC363337	similar to RIKEN cDNA 1700081O22	4.65321	5.92819
0.441596	LOC498316	hypothetical LOC498316	7.51027	6.33107
0.555231	LOC498316	hypothetical LOC498316	5.59514	4.7463
1.75407	LOC501224	similar to RIKEN cDNA 2610042L04	7.0256	7.83631
1.88074	LOC501224	similar to RIKEN cDNA 2610042L04	7.27483	8.18613
1.90178	LOC501224	similar to RIKEN cDNA 2610042L04	7.29984	8.2272
2.01071	LOC501224	similar to RIKEN cDNA 2610042L04	7.07801	8.08571
2.07355	LOC501224	similar to RIKEN cDNA 2610042L04	7.16946	8.22156
0.65765	Lynx1	Ly6/neurotoxin 1	9.66179	9.05718
0.648857	Me3	malic enzyme 3, NADP(+)-dependent, mitochondrial	8.31478	7.69075
0.618154	Mlxipl	MLX interacting protein-like	8.7511	8.05713
7.39791	Mmp13	matrix metallopeptidase 13	5.34629	8.23341
0.600349	Mpz	myelin protein zero	6.62119	5.88506
1.84614	Mthfd2	methylenetetrahydrofolate dehydrogenase (NADP+ dependent) 2, methenyltetrahydrofolate cyclohydrolase	7.77918	8.6637
2.33153	Mthfd2	methylenetetrahydrofolate dehydrogenase (NADP+ dependent) 2, methenyltetrahydrofolate cyclohydrolase	7.48047	8.70175
1.56642	Mustn1	musculoskeletal, embryonic nuclear protein 1	12.5891	13.2366
2.55744	Mybph	myosin binding protein H	9.30054	10.6552
1.55608	Nfkbiz	nuclear factor of kappa light polypeptide gene enhancer in B-cells inhibitor, zeta	7.16469	7.80261
1.59039	Nuf2	NUF2, NDC80 kinetochore complex component, homolog (S. cerevisiae)	5.36177	6.03115
0.664294	Oas1k	2 ' -5 ' oligoadenylate synthetase 1K	6.35832	5.76821
1.50895	Ostc	oligosaccharyltransferase complex subunit	9.56224	10.1558
0.553808	Pfkfb1	6-phosphofructo-2-kinase/fructose-2,6-biphosphatase 1	8.07107	7.21853
1.76877	Plk4	polo-like kinase 4 (Drosophila)	5.66184	6.48459
0.464568	Pln	phospholamban	7.1388	6.03276
1.66721	Plod2	procollagen lysine, 2-oxoglutarate 5-dioxygenase 2	9.36603	10.1035
0.533468	Ppargc1a	peroxisome proliferator-activated receptor gamma, coactivator 1 alpha	8.8378	7.93127
0.579936	Ppm1j	protein phosphatase 1J	7.42771	6.64168
0.647624	Prkce	protein kinase C, epsilon	7.84469	7.21792
0.51581	Prodh	proline dehydrogenase	7.55909	6.604
1.92123	Psat1	phosphoserine aminotransferase 1	7.29008	8.23211
1.64618	Pter	phosphotriesterase related	7.0939	7.81301
1.66987	Ptger4	prostaglandin E receptor 4	7.60369	8.34342
1.60219	Ptgfr	prostaglandin F receptor	5.59162	6.27167
1.82033	Ptx3	pentraxin related gene	6.18135	7.04555
1.61272	PVR	poliovirus receptor	8.8393	9.5288
1.54294	Racgap1	Rac GTPase-activating protein 1	6.12818	6.75387
2.54541	Rasl11b	RAS-like family 11 member B	7.28084	8.62874
2.05397	Reg3g	regenerating islet-derived 3 gamma	4.68654	5.72496
0.501898	RGD1304931	similar to RIKEN cDNA 2310042D19	9.10382	8.10929
1.55768	RGD1561797	RGD1561797	8.79367	9.43308
1.65424	Rspo2	R-spondin 2 homolog (Xenopus laevis)	6.11054	6.83671
0.642184	Rxrg	retinoid X receptor gamma	8.08482	7.44588
0.619713	S100a1	S100 calcium binding protein A1	10.9126	10.2223
1.74232	Sc65	synaptonemal complex protein SC65	8.11817	8.91918
1.81211	Sele	selectin E	5.86356	6.72123
0.318193	Selenbp1	selenium binding protein 1	9.30509	7.65306
0.40878	Slc16a7	solute carrier family 16, member 7 (monocarboxylic acid transporter 2)	9.5589	8.2683
0.658888	Slc25a42	solute carrier family 25, member 42	8.6829	8.081
0.578403	Slc41a3	solute carrier family 41, member 3	8.63168	7.84182
2.19688	Slco2a1	solute carrier organic anion transporter family, member 2a1	7.26604	8.40149
1.51236	Socs1	suppressor of cytokine signaling 1	8.14046	8.73727
2.4747	Spon1	spondin 1, extracellular matrix protein	9.08116	10.3884
2.2679	Stmn2	stathmin-like 2	7.29171	8.47306
0.626215	Tbx1	T-box 1	8.44716	7.77189
1.4982	Tcf19	transcription factor 19	6.85637	7.4396
1.68023	Tessp6	testis-specific serine protease-6	7.32434	8.073
0.654571	Tmem116	transmembrane protein 116	8.51686	7.90548
1.59372	Trim59	tripartite motif-containing 59	6.0056	6.67799
2.04599	Tuba4a	tubulin, alpha 4A	11.4355	12.4683
1.80304	Uchl5ip	UCHL5 interacting protein	7.56953	8.41996
1.73425	Uck2	uridine-cytidine kinase 2	8.61811	9.41242
1.69685	Vcam1	vascular cell adhesion molecule 1	7.24224	8.00509
1.53683	Vsig4	V-set and immunoglobulin domain containing 4	4.72938	5.34934
0.541843	Zfp385a	zinc finger protein 385A	9.73958	8.85553
0.361351	Zp2	zona pellucida glycoprotein 2 (sperm receptor)	7.91214	6.44361
